# Supplementary material for: Cap0037, a Novel Global Regulator of Clostridium acetobutylicum Metabolism
Source: mBio. 2016 Oct 4;7(5):e01218-16. doi: 10.1128/mBio.01218-16 (PMC5050335; doi:10.1128/mBio.01218-16)
Supplement: Data Set S1 — Transcriptomic and proteomic data Download [file mbo005162999sd1.xlsx]

## Sheet: Read me
Supporting information- Transcriptomic data
Summary
This dataset consists of 1) mRNA molecules per cell, 2) absolute mRNA values from one-color microarray
The correlation between cell number and cell dry weight used for calculation of mRNA molecules per cell was derived from the previous study for control strain (Yoo et al.) and it was 1.35 + 0.16 x 10^12 cells/gDCW.
"0" for mRNA molecules per cell was derived from the background criterion <40 cut-off for average absolute values
NC stands for "not calculatable"
AVG stands for average
SD stands for Standard Deviation
ND stands for Not Detected
Biomass concentrations (g/L)
	Ctrl	Cap37::int
Acidogenesis	1.34	0.83
Solventogenesis	1.57	0.63
Alcohologenesis	0.86	0.49
Reference	Yoo, M. et al. (2015). "A Quantitative System-Scale Characterization of the Metabolism of Clostridium acetobutylicum." mBio 6(6):e01808-15.

## Sheet: mRNA molecules per cell
Gene number	Function	Ctrl AVG Acidogenesis mRNA molecules per cell	Ctrl SD Acidogenesis mRNA molecules per cell	Ctrl AVG Solventogenesis mRNA molecules per cell	Ctrl SD Solventogenesis mRNA molecules per cell	Ctrl AVG Alcohologenesis mRNA molecules per cell	Ctrl SD Alcohologenesis mRNA molecules per cell	MT AVG Acidogenesis mRNA molecules per cell	MT SD Acidogenesis mRNA molecules per cell	MT AVG Solventogenesis mRNA molecules per cell	MT SD Solventogenesis mRNA molecules per cell	MT AVG Alcohologenesis mRNA molecules per cell	MT SD Alcohologenesis mRNA molecules per cell		MT/ctrl acidogenesis	MT/ctrl solventogenesis	MT/ctrl alcohologenesis
CAC0001	DNA replication initiator protein, ATPase	2.01409	0.189651	3.46613	0.539925	1.84595	0.109959	2.06701	0.0861401	2.54046	0.178697	2.11895	0.258164		1.02627	0.732939	1.14789
CAC0002	DNA polymerase III beta subunit	2.04674	0.0598759	2.69181	0.292079	1.98985	0.0490266	2.06386	0.0446419	2.50941	0.237434	2.12111	0.20815		1.00837	0.932238	1.06596
CAC0003	Small conserved protein, ortholog of YAAA B.subtilis	3.84985	0.115748	4.80608	0.466645	3.60956	0.19367	5.84077	0.052673	6.68033	0.798419	4.92864	0.0720122		1.51714	1.38997	1.36544
CAC0004	RecF, ABC family ATPase	4.977	0.262064	5.4258	0.504088	4.25966	0.265635	7.18719	0.233618	6.43569	0.46923	5.68886	0.490989		1.44408	1.18613	1.33552
CAC0005	Uncharacterized small conserved protein, ortholog of YAAB B.subtilis	3.02078	0.0643499	4.03135	0.524813	2.13557	0.676424	3.94079	0.127423	3.11049	0.430164	3.65923	0.192257		1.30456	0.771575	1.71347
CAC0006	DNA gyrase (topoisomerase II) B subunit	5.45161	0.205638	5.94902	0.694076	4.49473	0.490181	6.76412	0.0581076	4.06786	0.829328	4.65969	0.449774		1.24076	0.683787	1.0367
CAC0007	DNA gyrase (topoisomerase II) A subunit	5.35997	0.156523	5.89452	0.54699	4.40727	0.655134	7.12096	0.332839	4.92	0.37212	5.44249	0.554944		1.32854	0.834673	1.23489
CAC0008	Predicted HD superfamily hydrolase	0.17914	0.00966193	0.12356	0.0156167	0.198515	0.0160563	0.102244	0.00596464	0.107931	0.00622877	0.134611	0.00724912		0.570748	0.873511	0.67809
CAC0009	Uncharacterized conserved protein, ortholog of YRXA B.subtilis	0.238031	0.0455253	0.217215	0.0122864	0.263809	0.0203936	0.248437	0.0482516	0.211925	0.0196244	0.254748	0.031565		1.04372	0.975643	0.965651
CAC0010	Uncharacterized conserved protein, possible metal-binding	0.26468	0.0188472	0.252425	0.0171419	0.317092	0.0171741	0.183294	0.0182856	0.177475	0.0153083	0.16854	0.0303324		0.692514	0.703082	0.531518
CAC0011	Uncharacterized conserved of ErfK family	0	0	0.0837023	0.00542063	0	0	0	0	0.132641	0.0627173	0	0		NC	1.58468	NC
CAC0012	Predicted dehydrogenase with iron-sulfur domain	1.67993	0.0606256	1.90326	0.182757	1.12379	0.120738	1.98092	0.537419	1.84713	0.33657	1.16744	0.173763		1.17917	0.970511	1.03884
CAC0013	Uncharacterized small conserved protein, ortholog of T.maritima (4981999) and P.abyssi (5457704);	5.15552	0.186187	5.23652	0.690726	3.64376	0.49069	5.07496	0.960655	4.94918	0.284448	4.55023	0.380796		0.984374	0.945129	1.24877
CAC0014	Aminotransferase	0.130575	0.0115795	3.73049	1.505	0.160324	0.0285959	0.13307	0.0103266	1.24449	0.862835	0.111467	0.0112499		1.01911	0.333599	0.695262
CAC0015	D-3-phosphoglycerate dehydrogenase	0.171994	0.0161041	6.29235	2.5555	0.275619	0.0568989	0.14423	0.00930464	1.78451	1.29008	0.128278	0.00666241		0.838575	0.2836	0.465415
CAC0016	Related to HTH domain of SpoOJ/ParA/ParB/repB family, involved in chromosome partitioning	0.129808	0.0109818	1.66118	1.47776	0.21034	0.0463179	0.0934774	0.00569098	0.565071	0.399273	0.0921692	0.00696824		0.720119	0.340161	0.438191
CAC0017	Seryl-tRNA synthetase	0.0868303	0.00331873	1.04113	0.507316	0.110032	0.0143287	0	0	0.164086	0.0859454	0	0		0	0.157603	0
CAC0018	Putative NADPH-quinone reductase, YabF family	0	0	0.0900867	0.0180698	0.0632849	0.00110023	0	0	0.0740173	0.0185988	0	0		NC	0.821623	0
CAC0019	Transcriptional regulator, AcrR family	0.707018	0.0482494	0.480257	0.0871842	1.16698	0.252354	0.70005	0.0330497	0.422064	0.144061	1.12057	0.169534		0.990145	0.87883	0.960235
CAC0020	MDR-type permease	0	0	0	0	0.0630586	0.00935161	0	0	0	0	0	0		NC	NC	0
CAC0021	Seryl-tRNA synthetase (serine-tRNA ligase)	1.32046	0.111105	0.908538	0.0451704	1.13465	0.0146372	1.02216	0.0471945	0.521171	0.0406065	0.788941	0.0904234		0.774092	0.573638	0.695317
CAC0022	Aspartate-semialdehyde dehydrogenase	0.423181	0.0397285	0.856522	0.0776788	1.6	0.1419	1.83879	0.0270388	0.667517	0.191362	1.20039	0.105424		4.34517	0.779334	0.750247
CAC0023	Transcriptional regulator, LysR family	0.211768	0.0103653	0.151452	0.01831	0.23544	0.0146626	0.268957	0.00551053	0.164572	0.0282364	0.22499	0.0159926		1.27005	1.08663	0.955617
CAC0024	Membrane protein, related to Actinobacillus protein (1944168)	0.579456	0.0934937	0.756955	0.0767733	0.578835	0.0372272	0.340497	0.0913213	0.822457	0.275504	0.305763	0.0739518		0.587615	1.08653	0.52824
CAC0025	Deoxycytidine triphosphate deaminase	0.329829	0.0116165	0.323142	0.0321673	0.20703	0.0470152	0.357335	0.0602701	0.361106	0.0966066	0.21216	0.00971483		1.0834	1.11748	1.02478
CAC0026	Hypothetical protein	0.864083	0.0250983	0.890649	0.0998953	0.54628	0.107523	0.583019	0.0514102	0.569135	0.163699	0.419859	0.0343315		0.674726	0.639011	0.768578
CAC0027	Orotate phosphoribosyltranspherase	1.09352	0.0642529	1.09295	0.0628117	0.617701	0.118526	0.544584	0.043412	0.441667	0.174402	0.359427	0.0242598		0.498012	0.404107	0.581878
CAC0028	Hydrogene dehydrogenase	3.6111	0.13372	1.38706	0.0927818	6.62279	2.1098	3.71237	0.195899	1.28821	0.406101	3.37683	0.20345		1.02804	0.928735	0.50988
CAC0029	Distantly related to cell wall-associated hydrolases, similar to yycO Bacillus subtilis	5.15025	0.37406	2.48319	0.356885	1.87954	0.110423	0.834113	0.228598	4.24565	1.61455	1.60311	0.555857		0.161956	1.70976	0.852927
CAC0030	Hypothetical protein	1.79165	0.106627	1.0812	0.277325	0.79746	0.113898	0.130009	0.00885923	0.491032	0.185224	0.235248	0.0566		0.072564	0.454154	0.294996
CAC0031	Phosphatidylserine decarboxilase	0.518799	0.0183059	0.528864	0.038913	0.792993	0.104745	1.08739	0.105641	0.611673	0.0850776	1.13545	0.125888		2.09597	1.15658	1.43185
CAC0032	Transcriptional regulator TetR/AcrR family	1.91912	0.192656	2.12975	0.129633	1.49252	0.0302783	2.01722	0.324075	2.41207	0.125596	1.68066	0.0716983		1.05112	1.13256	1.12606
CAC0033	ABC1 family protein kinase	2.85463	0.479705	1.81922	0.26685	1.76322	0.0492693	0.769149	0.0929174	0.673929	0.116851	0.723028	0.0401347		0.269439	0.370449	0.410062
CAC0034	Hypothetical protein	11.6316	1.10589	7.06918	0.677765	9.0297	1.44774	7.28103	0.883373	5.42018	1.11349	6.40611	0.95152		0.625969	0.766734	0.709449
CAC0035	Serine/threonine phosphatase (inactivated protein)	1.57426	0.0552677	0.465605	0.129687	0.86489	0.171075	0.366108	0.10448	0.968023	0.399956	0.57501	0.134985		0.232558	2.07907	0.664836
CAC0036	Predicted membrane protein, containing FHA domain	0.271968	0.0185563	0.113612	0.0236734	0.191865	0.0216837	0.0745034	0.0132608	0.12578	0.0406767	0.107181	0.0106876		0.273942	1.1071	0.558628
CAC0037	MinD family ATPase from ParA/SOJ subfamily	0.399892	0.0102252	0.141199	0.0310713	0.254595	0.0423152	0.124138	0.0295096	0.183672	0.0604905	0.163893	0.0252138		0.310428	1.3008	0.64374
CAC0038	Hypothetical protein	0.437253	0.0343995	0.150188	0.0301414	0.259869	0.0322402	0.135831	0.0380223	0.203492	0.0751059	0.171014	0.014782		0.310646	1.35492	0.65808
CAC0039	DNA segregation ATPase FtsK/SpoIIIE family protein, contains FHA domain	0.555529	0.0306748	0.144763	0.0201665	0.353921	0.060119	0.161476	0.0609473	0.163717	0.0544552	0.226448	0.0139892		0.29067	1.13093	0.639827
CAC0040	Uncharacterized small conserved protein, homolog of yfjA/yukE B.subtilis	4.33099	0.11482	0.444697	0.141239	4.41657	2.71081	0.340692	0.127983	1.06307	0.669221	0.941789	0.0924633		0.0786638	2.39054	0.21324
CAC0041	Uncharacterized small conserved protein, homolog of yfjA/yukE B.subtilis	0.100484	0.0100037	0	0	0.128222	0.0515999	0	0	0.0575529	0.0131861	0	0		0	NC	0
CAC0042	Hypothetical protein, CF-1 family	0.933991	0.0203406	0.16633	0.0338247	1.41632	0.821047	0.234059	0.0548189	0.718546	0.50254	0.46703	0.0607295		0.2506	4.32	0.329749
CAC0043	Hypothetical protein, CF-3 family	0.539492	0.0326838	0.12245	0.0219563	0.946398	0.536219	0.123189	0.0215925	0.302851	0.188297	0.259411	0.0151245		0.228342	2.47325	0.274103
CAC0044	Predicted membrane protein	0.858025	0.0564956	0.188223	0.0335544	1.51038	0.857811	0.209923	0.0532518	0.53541	0.365144	0.409044	0.0230695		0.244658	2.84456	0.270823
CAC0045	TPR-repeat-containing protein	0.352597	0.0198812	0.109867	0.00855634	0.571359	0.297321	0.120157	0.0250118	0.244129	0.138549	0.241944	0.0287962		0.340776	2.22204	0.423453
CAC0046	Hypothetical protein, CF-2 family	0.0684989	0.00265605	0	0	0.094161	0.0312008	0	0	0	0	0	0		0	NC	0
CAC0047	Uncharacterized small conserved protein, homolog of yfjA/yukE B.subtilis	0.772488	0.028885	0.172707	0.0155431	1.32789	0.708806	0.322103	0.0773205	0.486001	0.25676	0.558301	0.0745064		0.416968	2.81403	0.420443
CAC0048	Hypothetical protein, CF-17 family	0.729821	0.0319208	0.164751	0.020051	1.25188	0.685224	0.258965	0.0500652	0.435237	0.239555	0.458769	0.0403177		0.354833	2.64179	0.366465
CAC0049	Hypothetical protein, CF-17 family	0.140924	0.0210335	0.0683235	0.00536153	0.22958	0.108289	0	0	0	0	0.0591455	0.00224171		0	0	0.257625
CAC0050	Hypothetical protein, CF-3 family K28	0.0913666	0.00358482	0.0625967	0.00190847	0.120781	0.0390115	0	0	0	0	0	0		0	0	0
CAC0051	Hypothetical protein, CF-3 family	0	0	0	0	0.0627091	0.00908057	0	0	0	0	0	0		NC	NC	0
CAC0052	Hypothetical protein, CF-18 family	0.125056	0.00882392	0.190413	0.0852838	0.0943383	0.0130589	0	0	0.0644951	0.00651089	0.124399	0.036023		0	0.338711	1.31864
CAC0053	Hypothetical protein	0.0910206	0.0104814	0.0868131	0.00153724	0.0657289	0.00929383	0	0	0.0641551	0.00214093	0.0611149	0.00609469		0	0.739003	0.929802
CAC0054	Predicted transcriptional regulator, HTH-type; YRAL B.subtilis ortholog	0.166447	0.0467339	0.176033	0.0499062	0.254125	0.0541239	0	0	0.061316	0.00408763	0.119616	0.000849448		0	0.348321	0.470699
CAC0055	Uncharacterized predicted metal-binding protein, ortholog of Streptomyces (2808777)	0.0778465	0.000591081	0.06304	0.00194717	0.0716236	0.00837989	0	0	0	0	0	0		0	0	0
CAC0056	Hypothetical protein	2.06111	0.276261	2.30191	0.435246	3.55231	0.216021	2.40133	0.211339	1.10378	0.415833	3.7796	1.12193		1.16507	0.479506	1.06398
CAC0057	Hypothetical protein	5.96664	0.542393	6.20504	1.25232	11.0611	0.577692	7.71305	1.16772	4.52447	1.51102	11.2028	3.67607		1.29269	0.729161	1.01281
CAC0058	Hypothetical protein	5.86451	0.644554	6.74406	1.51373	11.7254	1.0396	7.7007	0.758398	4.12457	1.17135	12.5252	5.22586		1.3131	0.611585	1.06821
CAC0059	Hypothetical protein	2.88732	0.135371	3.27549	0.881478	5.78245	0.478465	1.88834	0.31412	0.809237	0.239137	2.97205	1.4235		0.65401	0.247058	0.513977
CAC0060	Predicted membrane protein	1.93282	0.0738938	2.14941	0.523016	4.31542	0.201627	1.79131	0.076449	1.05325	0.299634	3.00255	1.25949		0.926784	0.490016	0.695773
CAC0061	Phage-related protein, gp16	1.63785	0.203795	2.08375	0.556092	3.52901	0.371313	1.8477	0.26669	0.891109	0.263885	3.16526	1.48565		1.12812	0.427647	0.896927
CAC0062	Phage-related protein	4.629	0.556031	4.17127	0.983569	8.11165	0.477082	6.36489	0.784365	2.38098	0.877425	7.78935	2.45325		1.375	0.570805	0.960268
CAC0063	Phage-related protein	0.5192	0.0255487	0.491469	0.168264	0.999246	0.028669	0.350117	0.0521253	0.173261	0.0512527	0.589949	0.307165		0.674339	0.352536	0.590393
CAC0064	Hypothetical protein	0.96361	0.0796325	1.22537	0.413302	2.43277	0.156835	1.08859	0.0684648	0.573106	0.206628	2.35259	1.09462		1.1297	0.467699	0.967043
CAC0065	Hypothetical protein	0.284769	0.0051989	0.232612	0.0664837	0.652599	0.0260279	0.23077	0.0392212	0.0999694	0.0283693	0.428902	0.232602		0.810378	0.42977	0.657222
CAC0066	ABC transporter, ATP-binding protein	0.289634	0.0314706	0.244464	0.0234182	0.444268	0.0283768	0.344707	0.0600642	0.17047	0.0152898	0.453905	0.193741		1.19015	0.697321	1.02169
CAC0067	(FS) similar to ABC transporter (permease), YXDM B.subtilis ortholog	0.14964	0.0218714	0.146984	0.0104215	0.188511	0.0168692	0.12145	0.015634	0.0771774	0.00950082	0.145041	0.04385		0.811612	0.525073	0.769404
CAC0068	(FS) similar to ABC transporter (permease), YXDM B.subtilis ortholog	0	0	0.0625665	0.00119584	0.0684407	0.0108129	0	0	0	0	0	0		NC	0	0
CAC0069	Predicted iron-binding protein, hemerythrin	0.133315	0.00603192	0.145702	0.00979863	0.163241	0.00960937	0.167285	0.0174716	0.077836	0.00788312	0.200773	0.0513011		1.25481	0.534215	1.22992
CAC0070	Hypothetical protein	0.478852	0.0210406	1.3788	0.170312	0.420682	0.0735394	0.132601	0.0256024	0.802143	0.144969	0.244576	0.0711093		0.276914	0.581768	0.581379
CAC0071	Uncharacterized conserved protein, YTFE E.coli ortholog	0.0795892	0.00275027	0.0888163	0.00751885	0.0881896	0.00265592	0.0623691	0.00650273	0.0602447	2.04929e-05	0.0781708	0.00563498		0.783638	0.678307	0.886395
CAC0072	Hypothetical protein	0.0748872	0.000944919	0.0719068	0.00104175	0.0686001	0.00419085	0	0	0.0601551	0.00460657	0.0712358	0.00232598		0	0.836571	1.03842
CAC0073	Uncharacterized protein, ortholog of YYBG B.subtilis	0.385126	0.0209118	0.318944	0.0239277	0.403201	0.0575094	0.578844	0.0352164	0.394917	0.0633931	0.575025	0.0275658		1.503	1.2382	1.42615
CAC0074	MDR-type permease	0.0842919	0.00106032	0.0900028	0.00804813	0.0849185	0.00323093	0.0670122	0.00185766	0.0625762	0.00369444	0.0688348	0.00711847		0.795002	0.695269	0.810598
CAC0075	Ferredoxin	0.376188	0.0144101	0.15516	0.00692711	0.180595	0.0214358	0.0830454	0.00153075	0.0735651	0.0133149	0.19075	0.0413042		0.220755	0.474124	1.05623
CAC0076	Predicted permease	0.0755772	0.00494253	0.0754688	0.00405323	0.0721572	0.00932063	0	0	0	0	0.0608431	0.0013422		0	0	0.843201
CAC0077	Conserved membrane protein, possible homolog of CAAX-like membrane endopeptidase	0.456721	0.0430658	0.254814	0.00214903	0.261129	0.0213777	0.0814149	0.00680485	0.0799531	0.00619602	0.130245	0.0237569		0.17826	0.31377	0.498777
CAC0078	Accessory gene regulator protein B	1.81678	0.61666	1.99108	0.0335793	0.535887	0.195936	0.623938	0.364433	2.25562	0.903104	1.94651	0.622378		0.34343	1.13287	3.63232
CAC0079	Hypothetical protein	40.9465	4.73707	68.4383	1.58701	10.9136	8.15032	11.8655	6.75427	27.8627	1.56055	34.7585	5.85757		0.28978	0.407122	3.18488
CAC0080	Histidine kinase-like ATPase	0.0823932	0.011281	0.0900631	0.00477741	0.0746221	0.0114602	0	0	0.0623037	0.00740891	0	0		0	0.691778	0
CAC0081	Accessory gene regulator protein A	0.715066	0.031091	0.683685	0.0654042	0.671499	0.178407	0.267497	0.111887	0.672808	0.155402	0.576708	0.16986		0.374087	0.984092	0.858837
CAC0082	Predicted membrane protein	40.8364	3.37254	42.7386	3.1655	15.5122	5.64967	15.8202	11.4703	28.7976	1.153	40.6787	15.1959		0.387405	0.673808	2.62237
CAC0083	PemK family of DNA-binding proteins	9.5183	3.51516	5.78423	0.330955	5.79411	0.161178	8.64758	1.264	5.93431	0.199267	7.27438	1.21837		0.908522	1.02595	1.25548
CAC0084	MutT/Nudix family hydrolase	0.362427	0.135062	0.377583	0.0203308	0.424579	0.0310859	0.473208	0.097362	0.269759	0.00791763	0.245824	0.0362514		1.30567	0.714436	0.578983
CAC0085	Hypothetical protein	0.0833581	0.00826692	0.0987535	0.00164947	0.0740754	0.00769275	0	0	0	0	0	0		0	0	0
CAC0086	Muconate cycloisomerase related protein, ortholog of YKGB B.subtilis	1.05688	0.0904429	2.2673	0.303719	0.62916	0.095036	0.0605827	0.0197154	0.343814	0.0760677	0.260493	0.0827186		0.0573223	0.15164	0.414034
CAC0087	Predicted Co/Zn/Cd cation transporter	0.528935	0.0464694	0.368427	0.00950834	0.437639	0.0411791	0.540141	0.0853825	0.314761	0.00331478	0.401956	0.0155709		1.02119	0.854337	0.918465
CAC0088	Peptide methionine sulfoxide reductase	2.41989	0.102232	1.83397	0.118406	2.36808	0.0779176	3.10353	0.659161	1.70713	0.0656795	2.08587	0.0661058		1.28251	0.930837	0.880831
CAC0089	D-3 phosphoglycerate dehydrogenase	4.9147	0.30522	3.30288	0.177681	5.32954	0.37229	7.97613	1.53242	5.1936	0.314315	4.93257	0.2348		1.62291	1.57244	0.925514
CAC0090	Xylanase/chitin deacetylase, NodB family	2.05199	0.0645651	1.61312	0.147317	2.26243	0.186673	3.09314	0.515545	1.87216	0.314776	1.94621	0.0430434		1.50739	1.16058	0.860231
CAC0091	Ketol-acid reductoisomerase	24.0891	0.591866	32.6129	7.2998	18.9085	6.09026	27.8751	1.18716	24.3436	1.79559	11.0503	0.850405		1.15717	0.746442	0.584407
CAC0092	Uncharacterized predicted membrane protein, YTWI B.subtilis ortholog	0.0940231	0.00598164	0.179821	0.0470866	0.121201	0.0128624	0.138177	0.0246713	0.118842	0.01372	0	0		1.4696	0.660888	0
CAC0093	Transcriptional regulators, LysR family	0.121424	0.00251276	0.154331	0.0373821	0.132532	0.00946434	0.15006	0.0196835	0.113232	0.00631307	0.128427	0.00987465		1.23583	0.733695	0.969025
CAC0094	Ferredoxin-nitrite reductase	4.13158	0.363625	5.03392	1.01928	2.94423	0.0861193	4.80594	0.368858	6.35588	2.35998	6.30129	0.745475		1.16322	1.26261	2.14022
CAC0095	Glutamil-tRNA reductase	4.08321	0.281914	6.68475	1.81899	4.73974	0.347994	6.7916	0.824327	10.9051	3.58767	4.67714	0.575216		1.6633	1.63135	0.986793
CAC0096	Precorrin-2 dehydrogenase	0.69943	0.0177327	1.14934	0.299538	0.679618	0.0731908	1.4957	0.0623492	2.05909	0.573017	0.905161	0.203048		2.13846	1.79154	1.33187
CAC0097	Hydroxymrthylbilane syntase (porphobilinogen deaminase)	1.66629	0.101389	2.30644	0.642081	1.59199	0.181751	5.06961	0.185394	4.90363	0.94661	2.7932	0.504738		3.04245	2.12606	1.75453
CAC0098	Uroporphyrinogen III syntase	0.726003	0.0388366	1.1088	0.263162	0.63501	0.0796688	1.61957	0.0705002	1.85085	0.203791	0.868968	0.141907		2.2308	1.66923	1.36843
CAC0099	Glutamate-1-semialdehyde aminotransferase	1.54801	0.0871728	2.15331	0.467062	1.47499	0.26354	4.37819	0.149046	4.01857	0.32781	2.43467	0.264051		2.82827	1.86622	1.65064
CAC0100	Delta-aminolevulinic acid dehydratase (porphobilinogen synthase)	1.11854	0.0705358	1.47825	0.283532	1.06983	0.213551	1.65448	0.136871	2.05719	0.279871	1.34454	0.386219		1.47914	1.39165	1.25678
CAC0101	Methyl-accepting chemotaxis protein	0	0	0.0653795	0.00302985	0	0	0.11695	0.0209966	0	0	0.081585	0.0363337		NC	0	NC
CAC0102	O-acetylhomoserine sulfhydrylase	0.0624305	0.00208846	0.127348	0.0319857	1.33618	0.328069	1.85034	0.951476	2.68927	3.44762	0.234492	0.102902		29.6384	21.1174	0.175495
CAC0103	Adenylylsulfate kinase	0.0666356	0.00490352	0.101821	0.0205251	1.85379	0.584826	2.22006	1.26792	4.47613	6.00303	0.185247	0.0811471		33.3164	43.9607	0.0999288
CAC0104	Adenylylsulfate reductase, subunit A	0.0634752	0.00437802	0.118197	0.0249704	2.70652	0.883421	2.77827	1.62723	6.00103	8.06369	0.232942	0.112034		43.7694	50.7713	0.0860668
CAC0105	Ferredoxin	0.069463	0.00449481	0.142431	0.0268387	2.08315	0.74676	1.7672	0.948805	3.87144	5.18683	0.171997	0.0748581		25.4409	27.1812	0.0825659
CAC0106	ABC-type probable sulfate transporter, periplasmic binding protein	0.117476	0.00433104	0.497903	0.174507	2.57864	0.885068	1.96601	1.00936	4.99352	6.06031	0.274511	0.0791229		16.7355	10.0291	0.106456
CAC0107	ABC-type sulfate transporter, ATPase component	0.0703315	0.00874987	0.107708	0.0143064	1.2089	0.389072	1.29179	0.709672	3.33957	4.49828	0.153117	0.0619589		18.3671	31.0058	0.126658
CAC0108	ABC-type probable sulfate transporter, permease protein	0.0704339	0.00263012	0.125069	0.0241653	2.15883	0.794729	2.29195	1.16828	5.1342	6.85016	0.239125	0.0932151		32.5404	41.0509	0.110766
CAC0109	Sulfate adenylate transferase, CysD subfamily	0.0844231	0.00161603	0.196355	0.0520738	3.66345	1.34794	2.8899	1.50873	9.50515	12.5244	0.317047	0.143949		34.2312	48.408	0.0865433
CAC0110	GTPase, sulfate adenylate transferase subunit 1	0.136337	0.0120835	0.680185	0.313862	10.0397	3.41995	7.96616	4.08184	20.3515	25.1978	1.09825	0.609544		58.4299	29.9205	0.109391
CAC0111	Glutamine-binding periplasmic protein fused to glutamine permease	5.27299	0.979472	2.24419	0.111643	4.56984	1.30475	6.8609	1.10339	4.80171	1.95667	4.32366	1.34711		1.30114	2.13962	0.946129
CAC0112	Glutamine ABC transporter (ATP-binding protein)	3.03675	0.0475017	1.34413	0.0808701	3.14976	1.07909	2.13093	0.39257	1.28158	0.486541	1.39805	0.478578		0.701715	0.953464	0.443858
CAC0113	Transcriptional regulator of sugar metabolism	0.541754	0.0292282	0.450822	0.0205707	0.815229	0.0564936	0.593337	0.0371648	0.454849	0.0959663	0.600375	0.010557		1.09522	1.00893	0.736449
CAC0114	Predicted membrane protein	2.26212	0.142069	1.98919	0.0438026	3.26164	0.158977	3.26728	0.183565	2.36293	0.454184	2.9452	0.141261		1.44434	1.18789	0.902982
CAC0115	Uncharacterized protein, Yje/RRF2 family	1.53575	0.872438	1.00174	0.129047	1.6041	0.171093	1.84662	0.64524	1.41234	0.0498829	1.67735	0.34683		1.20242	1.40988	1.04567
CAC0116	Carbone-monoxide dehydrogenase, beta chain	0.636808	0.162718	1.18011	0.489072	1.48684	0.414463	1.34413	0.197991	1.29836	0.129903	1.40437	0.529469		2.11072	1.1002	0.94453
CAC0117	Chemotaxis protein cheY homolog	0.0687264	0.000747379	0.130839	0.0329805	0.113663	0.0262363	0.378145	0.0976313	0.107976	0.0211486	0.685843	0.14901		5.50217	0.825259	6.03402
CAC0118	Chemotaxis protein cheA	0.0705833	0.00677567	0.153815	0.0480026	0.125593	0.0305615	0.395822	0.145938	0.0965738	0.0221605	0.747145	0.12435		5.60788	0.627857	5.94895
CAC0119	Chemotaxis protein cheW	0.0812254	0.00979907	0.197032	0.0565003	0.163491	0.0383755	0.588724	0.315806	0.13442	0.0353422	1.41583	0.239766		7.24802	0.682227	8.65999
CAC0120	Membrane-associated methyl-accepting chemotaxis protein with HAMP domain	0.0745232	0.0026609	0.130149	0.0309101	0.103561	0.0185768	0.173189	0.0737788	0.0608986	0.00498503	0.369892	0.075707		2.32396	0.467914	3.57172
CAC0121	Chemotaxis protein methyltransferase (cheR)	0	0	0.0713357	0.00709508	0	0	0.0734846	0.0191135	0	0	0.127079	0.0255253		NC	0	NC
CAC0122	Chemotaxis respons regulator (cheY)	3.43485	0.0715116	1.82921	0.248731	2.49344	0.38693	1.77285	0.231809	1.57907	0.618759	2.94992	0.768783		0.516135	0.863252	1.18307
CAC0123	Cytosine deaminase	2.72859	0.770232	1.30746	0.129925	2.07167	0.154396	1.17301	0.300673	0.871476	0.0702653	1.22377	0.28008		0.429895	0.666542	0.590714
CAC0124	Hypothetical protein	0	0	0	0	0	0	0	0	0	0	0	0		NC	NC	NC
CAC0125	DNA-directed DNA polymerase, III chain (dnaX)	1.92876	0.111869	1.96872	0.251576	1.5682	0.250183	2.59609	0.325196	2.30565	0.496533	2.20378	0.171068		1.34599	1.17114	1.4053
CAC0126	Uncharacterized conserved protein, YbaB family	26.13	0.239741	30.1135	1.84635	26.3253	0.137238	32.7352	0.574623	31.4838	1.27506	27.3415	1.60698		1.25278	1.04551	1.0386
CAC0127	Recombination protein (recR)	6.50877	0.232338	6.40501	0.29659	7.37882	0.444631	6.84477	0.298778	6.25048	0.483568	6.94808	0.455887		1.05162	0.975874	0.941624
CAC0128	Hypothetical protein	2.71483	0.0790439	2.93886	0.0349415	4.16969	0.567547	1.36214	0.0699932	1.97277	0.300383	1.50688	0.220254		0.50174	0.671271	0.361389
CAC0129	BofA B.subtilis ortholog, SigmaK-factor processing regulatory protein	0.269578	0.00843648	0.279444	0.00460594	0.31302	0.0217833	0.172981	0.0226307	0.131215	0.0143549	0.148329	0.00908651		0.641672	0.469559	0.473863
CAC0130	Uncharacterized membrane protein, YTAF B.subtilis ortholog	0.0952038	0.00193164	0.140977	0.017241	0.0892416	0.0097577	0.0748004	0.00514952	0.137321	0.0304702	0.0906043	0.00417897		0.785687	0.974068	1.01527
CAC0131	Hypothetical protein	0.0781207	0.00125378	0.105901	0.0183805	0.0741365	0.00986219	0.0667631	0.00378498	0.0869005	0.0053771	0.0801109	0.00455875		0.854615	0.820584	1.08059
CAC0132	Hypothetical protein	0.128797	0.00394309	0.187323	0.014937	0.125045	0.0291163	0.123047	0.00382975	0.2287	0.0361123	0.183415	0.027857		0.955353	1.22089	1.46679
CAC0133	Hypothetical protein, CF-4 family	0.0684467	0.00240911	0.0849509	0.00761606	0.067426	0.00576406	0	0	0.074257	0.0086207	0.0625275	0.00524931		0	0.874117	0.92735
CAC0134	Hypothetical protein, CF-19 family	0.204045	0.0176661	0.319035	0.036965	0.183738	0.0519113	0.240556	0.015651	0.525091	0.147356	0.283231	0.0455341		1.17894	1.64587	1.54149
CAC0135	Hypothetical protein, CF-23 family	0.101203	0.0094543	0.126221	0.0176254	0.09181	0.00694649	0.11564	0.00837374	0.128229	0.0196754	0.0942821	0.011131		1.14266	1.01591	1.02693
CAC0136	Hypothetical protein	0.0698522	0.00439196	0.0784325	0.00638499	0.065443	0.00593068	0	0	0	0	0	0		0	0	0
CAC0137	Hypothetical protein, CF-5 family	0.0958652	0.0141509	0.100044	0.0164088	0.0814718	0.00835283	0.0821516	0.0088099	0.0901692	0.0111503	0.0771395	0.0088537		0.85695	0.9013	0.946824
CAC0138	ABC transporter, ATP-binding component	3.75703	0.248584	4.18085	0.566046	3.19615	0.102351	3.31379	1.18672	6.14564	1.60532	8.00016	2.20615		0.882024	1.46995	2.50306
CAC0139	Predicted permease	4.63044	0.39041	5.31976	0.556773	3.67816	0.271684	3.64509	1.17956	7.06368	2.41445	9.28227	2.70551		0.787203	1.32782	2.52362
CAC0140	Predicted permease	3.83658	0.252837	4.57633	0.505422	3.12351	0.228582	2.44942	0.760503	4.6599	1.21156	6.30346	1.55174		0.638439	1.01826	2.01807
CAC0141	Membrane permease, predicted cation efflux pumps	8.0086	0.629156	8.49204	0.874013	5.37891	0.69697	4.17238	1.21861	6.94169	1.98078	10.4504	3.35108		0.520988	0.817435	1.94286
CAC0142	Hypothetical protein	0	0	0.070321	0.0013868	0	0	0	0	0.0640537	0.00697831	0	0		NC	0.910876	NC
CAC0143	Hypothetical protein	0	0	0.0696	0.00253954	0	0	0	0	0.0693992	0.0110991	0	0		NC	0.997115	NC
CAC0144	Sugar fermentation-stimulation protein	0.18048	0.000251308	0.600794	0.0885819	0.220124	0.0261665	0.282576	0.0386421	0.696913	0.317601	0.297635	0.010728		1.56569	1.15999	1.35212
CAC0145	N-terminal Zn-ribbon domain and C-terminal MutT domain, YJAD ortholog	0.25887	0.0145891	0.388024	0.0357704	0.27457	0.0377777	0.204424	0.0519471	0.23822	0.0965617	0.245646	0.0323149		0.789677	0.613933	0.894659
CAC0146	Related to ABC transporter permease component	18.6277	0.403708	26.6898	1.41771	14.7728	0.670764	4.53906	1.11337	12.4804	0.66371	7.22185	1.34207		0.243673	0.467607	0.48886
CAC0147	ABC transporter, ATP-binding protein	30.0364	0.792225	44.3663	3.67687	24.4514	0.390814	12.4603	2.58394	34.519	2.40628	16.286	1.63183		0.41484	0.778045	0.666056
CAC0148	Predicted enzyme with TIM-barrel fold	0.337017	0.047369	0.347951	0.0589081	0.421737	0.0235427	0.263525	0.0564539	0.308308	0.0703338	0.301089	0.0203259		0.781935	0.886066	0.713925
CAC0149	Hypothetical protein	5.35501	0.152487	2.82985	1.43543	5.57821	1.21711	0.568416	0.328762	0.121036	0.0743158	5.41238	2.06939		0.106146	0.0427711	0.970271
CAC0150	Hypothetical protein	0.887867	0.0405113	1.03851	0.213262	1.14305	0.0819917	0.67936	0.0631847	0.662229	0.168917	1.01791	0.0411358		0.76516	0.637672	0.890524
CAC0151	Predicted SAM dependent methyltransferase	1.25347	0.0404576	1.33283	0.147511	1.62467	0.146993	1.58475	0.125924	1.15013	0.273455	1.75184	0.286348		1.26429	0.862925	1.07827
CAC0152	Ribosomal-protein-alanine acetyltransferase (acetylating enzyme for N-terminal of ribosomal protein S5)	0.940756	0.159294	0.753036	0.0200731	0.598941	0.071704	0.991809	0.0917124	0.875979	0.214891	0.781825	0.120507		1.05427	1.16326	1.30535
CAC0153	Beta-phosphoglucomutase, putative	0.113007	0.022815	0.129768	0.0157397	0.143588	0.00320044	0.094478	0.0147467	0.0918023	0.00928478	0.101413	0.00958015		0.83604	0.707436	0.706279
CAC0154	PTS system, mannitol-specific IIBC component (gene MtlA)	1.3883	0.313586	0.934774	0.43595	2.52576	0.617799	0.205585	0.151972	0.0760434	0.0165715	3.01899	0.521311		0.148084	0.0813495	1.19528
CAC0155	Putative regulator of the PTS system for mannitol (gene MltR)	1.84769	0.332969	1.31594	0.606865	3.28732	0.766233	0.276522	0.216386	0.0960601	0.0233424	3.46083	1.09629		0.149658	0.0729974	1.05278
CAC0156	PTS system, mannitol-specific IIA domain (Ntr-type) (gene MltF)	6.45112	0.365419	3.30303	1.76	8.63545	2.56231	0.710515	0.601356	0.124613	0.0310615	9.01859	1.67184		0.110138	0.037727	1.04437
CAC0157	Mannitol-1-phosphate 5-dehydrogenase (gene MtlD)	2.41219	0.181672	1.25975	0.721971	3.31804	0.677156	0.28108	0.225986	0.0736461	0.0135304	3.54296	1.34941		0.116525	0.0584608	1.06779
CAC0158	Glucoseamine-fructose-6-phosphate aminotransferase (gene glmS)	2.05467	0.639453	1.23872	0.190088	1.87649	0.128243	5.07371	1.03155	2.40559	0.514042	2.07722	0.491558		2.46935	1.942	1.10697
CAC0159	Hypothetical protein	0.465674	0.0390437	0.283188	0.0558098	0.309199	0.0240252	0.292301	0.0183197	0.497492	0.0441602	0.37081	0.0770209		0.627695	1.75675	1.19926
CAC0160	Predicted acetyltransferase	0.235948	0.0358637	0.150059	0.0180103	0.166868	0.0151885	0.074763	0.00370239	0.086683	0.0117642	0.0940116	0.0110176		0.316862	0.57766	0.56339
CAC0161	ABC transporter (permease)	0.0846251	0.00375237	0.0765152	0.00373126	0.0723142	0.0108954	0	0	0	0	0	0		0	0	0
CAC0162	Transcriptional regulator MarR/EmrR family	0.53727	0.197836	0.551398	0.122013	0.324849	0.0626887	0.904829	0.368919	0.605455	0.091913	0.536118	0.0674953		1.68412	1.09804	1.65036
CAC0163	Predicted acetyltransferase	0.110478	0.00698343	0.135304	0.0150098	0.0954998	0.0116647	0.10253	0.0212558	0.11986	0.0182023	0.0837043	0.00239632		0.928062	0.885858	0.876487
CAC0164	ABC transporter, ATP binding-protein	1.39582	0.465067	2.23508	0.916697	1.83105	0.518148	0.284719	0.100732	0.288378	0.0144337	1.39208	0.165649		0.20398	0.129024	0.76026
CAC0165	Predicted ABC transporter, permease component	1.23103	0.158014	2.0263	0.75709	1.44554	0.330716	0.275635	0.0899712	0.264727	0.0199845	1.11725	0.0828234		0.223906	0.130645	0.772896
CAC0166	Uncharacterized conserved protein	0	0	0	0	0	0	0	0	0	0	0	0		NC	NC	NC
CAC0167	Phosphoglycerate mutase	1.90223	0.157759	1.67246	0.149336	1.66286	0.115516	1.41039	0.199619	0.642345	0.138212	1.21401	0.178956		0.741437	0.384072	0.730072
CAC0168	T-RNA-processing ribonuclease BN	0.595305	0.0221214	0.518878	0.053243	0.481987	0.0290152	0.451004	0.079311	0.174253	0.0100545	0.572278	0.26536		0.757603	0.335826	1.18733
CAC0169	ABC transporter (ATP-binding protein)	0	0	0	0	0	0	0	0	0	0	0	0		NC	NC	NC
CAC0170	Predicted permease	0.0670812	0.00109995	0.0663001	0.00312767	0.0695808	0.0121355	0	0	0	0	0.0733322	0.01067		0	0	1.05392
CAC0171	Predicted permease	0.0982424	0.0041895	0.0964629	0.0145072	0.10562	0.0341704	0.083582	0.00528684	0.0742109	0.00867297	0.117618	0.0182946		0.850773	0.76932	1.11359
CAC0172	Predicted membrane protein	0.0656682	0.00139036	0.062005	0.00373632	0	0	0	0	0	0	0	0		0	0	NC
CAC0173	Histidine kinase-like ATPase	0.23699	0.00822308	0.134659	0.0196308	0.201409	0.0175542	0.1181	0.00266656	0.1075	0.00889465	0.211304	0.0290576		0.498334	0.798314	1.04913
CAC0174	Response regulator, CheY-like receiver domain and HTH DNA-binding domain	0.443135	0.116235	0.282564	0.027566	0.297378	0.0261039	0.134332	0.0340341	0.166971	0.0346868	0.197687	0.0539429		0.303139	0.590913	0.664766
CAC0175	Predicted sugar phosphate isomerase, homolog of eucaryotic glucokinase regulator	0.549302	0.0315283	0.296535	0.0393414	0.268892	0.0797388	0.120209	0.0130808	1.02657	0.679203	0.228223	0.0307497		0.21884	3.46189	0.848755
CAC0176	Oligopeptide-binding protein, periplasmic component	0.352583	0.0409555	0.210378	0.0313915	0.198879	0.0367864	0.0619159	0.0128261	0.571727	0.359803	0.116039	0.0163156		0.175607	2.71763	0.583465
CAC0177	Oligopeptide transport permease protein	0.180933	0.00730417	0.135865	0.00323281	0.101754	0.0190997	0.0591139	0.00342957	0.0911846	0.0289159	0.0604839	0.00305995		0.326717	0.67114	0.594416
CAC0178	Oligopeptide transport permease protein	0.411819	0.0316246	0.323743	0.021468	0.283994	0.0243317	0.202292	0.00848962	0.398964	0.126263	0.229691	0.0442384		0.491216	1.23235	0.808787
CAC0179	Oligopeptide transport ATP-binding protein	1.40237	0.0867472	1.43993	0.0929381	0.874457	0.121437	0.837253	0.00544618	2.36711	0.908374	1.16786	0.13634		0.597028	1.6439	1.33553
CAC0180	Oligopeptide ABC transporter, ATP-binding protein	0.404043	0.0221073	0.309905	0.0318961	0.256365	0.0340085	0.218418	0.00662623	0.608288	0.269257	0.286929	0.033073		0.540582	1.96282	1.11922
CAC0181	Similar to beta-lactamase	1.12693	0.109176	1.07737	0.00176413	0.815535	0.113975	0.82787	0.130255	3.15577	1.34831	1.28877	0.262805		0.734627	2.92914	1.58027
CAC0182	Beta-glucosidase homolog	0.498438	0.00450215	0.40785	0.0298144	0.274847	0.0648141	0.148613	0.0179764	0.624391	0.315757	0.211378	0.0292043		0.298158	1.53093	0.769074
CAC0183	Transcriptional regulators of NagC/XylR (ROK) family, sugar kinase	1.2521	0.10423	1.00373	0.0946379	0.660501	0.202126	0.360541	0.0934574	1.85055	0.855335	0.541758	0.0636595		0.28795	1.84368	0.820223
CAC0184	Predicted acetyltransferase	0.262376	0.0328311	0.267342	0.0110879	0.181859	0.0506374	0.111712	0.0189384	0.387713	0.171498	0.137814	0.0260725		0.42577	1.45025	0.75781
CAC0185	Uncharacterized membrane protein, YBBC B.subtilis ortholog	0.420596	0.0196075	0.449754	0.0405053	0.287295	0.0700716	0.139245	0.0152611	0.605651	0.273231	0.205965	0.0324779		0.331067	1.34663	0.716913
CAC0186	Xre family DNA-binding domain and TPR-repeat-containing protein	1.89809	0.0692775	3.67381	2.10489	1.69509	0.295591	0.803634	0.00764674	1.10986	0.109264	1.09244	0.184		0.42339	0.302099	0.644476
CAC0187	Glucosamine-6-phosphate isomerase (glucosamine-6-phosphate deaminase) (gene nagB)	4.4339	0.517433	2.7401	0.329585	2.83294	0.0274325	3.18036	0.104139	2.69979	0.556496	3.02944	0.14134		0.717284	0.985291	1.06936
CAC0188	N-acetylglucosamine-6-phosphate deacetylase (gene nagA)	1.73704	0.0485879	0.892256	0.134405	0.910494	0.0151281	0.673358	0.0262451	0.819907	0.100673	0.777373	0.00524763		0.387648	0.918914	0.853793
CAC0189	Similar to transcriptional regulator, GntR family	2.50999	0.235424	1.357	0.255536	1.29949	0.0314361	1.41783	0.0591956	1.55382	0.273771	1.5108	0.0653909		0.564876	1.14504	1.16262
CAC0190	Beta-lactamase	0.146496	0.0376716	0.10489	0.0108584	0.0735126	0.00988072	0	0	0.23224	0.123497	0.0819763	0.0172719		0	2.21412	1.11513
CAC0191	Transcriptional regulator, RpiR family	0.0778147	0.00308742	0.0959574	0.00365761	0.0626503	0.00396289	0	0	0.105868	0.0450629	0	0		0	1.10328	0
CAC0192	Similar to chloromuconate cycloisomerase	0.0834145	0.00446631	0.135133	0.0179592	0.0633269	0.00340939	0	0	0.151289	0.0683225	0	0		0	1.11956	0
CAC0193	Uncharacterized conserved membrane protein, affecting LPS biosynthesis	3.31179	0.487933	3.9801	0.550821	6.60761	4.03226	0.547862	0.254338	3.88381	0.63166	1.64513	0.712798		0.165428	0.975808	0.248976
CAC0194	Glycosyltransferase involved in cell wall biogenesis	0.192499	0.00956862	0.250601	0.0476619	0.376556	0.20149	0	0	0.210405	0.0110048	0.0840419	0.0112253		0	0.839601	0.223186
CAC0195	Predicted transcriptional regulator	0.3241	0.0230058	0.308125	0.054312	0.363492	0.00543035	0.201951	0.0255624	0.227294	0.0426101	0.263561	0.0223402		0.623114	0.737669	0.725082
CAC0196	NADH-dependent flavine oxidoreductase	1.18952	0.0907412	2.52221	0.171488	1.48804	0.0965831	0.590589	0.069723	2.75978	0.498101	0.702795	0.0182743		0.496494	1.09419	0.472294
CAC0197	Transcriptional regulator, MarR/EmrR family	0.374974	0.012356	0.482678	0.152815	0.366427	0.0232143	0.664916	0.103026	0.469559	0.0785716	0.441635	0.0424184		1.77323	0.972822	1.20525
CAC0198	Uncharacterized membrane protein, ortholog YYAS B.subtilis	0.370096	0.0163403	0.444028	0.130383	0.377408	0.028226	0.472279	0.0701414	0.376825	0.0639423	0.410221	0.0644365		1.2761	0.84865	1.08694
CAC0199	Hypothetical protein	0	0	0	0	0	0	0	0	0	0	0	0		NC	NC	NC
CAC0200	Uncharacterized membrane protein	0.0686439	6.15094e-05	0.0620907	0.00316661	0.0563698	0.00662639	0.555843	0.0554543	0.132457	0.0663192	0.590764	0.0687511		8.09749	2.13328	10.4802
CAC0201	Transcriptional regulators, AcrR family	1.35679	0.108321	0.665644	0.0815418	0.829339	0.0328556	0.636215	0.0283686	0.296978	0.0634391	0.743617	0.011497		0.468913	0.446151	0.896638
CAC0202	Hydrolase of the alpha/beta superfamily	0.187663	0.00823634	0.218697	0.0092797	0.205887	0.0198156	0.330015	0.0289878	0.203659	0.079181	0.221626	0.00854138		1.75855	0.931237	1.07644
CAC0203	Flavodoxin	0.239474	0.0243553	0.295101	0.0154164	0.204625	0.0237481	0.42879	0.0168425	0.250277	0.104964	0.26136	0.0149433		1.79055	0.848105	1.27726
CAC0204	Sortase (surface protein transpeptidase), YHCS B.subtilis ortholog	3.64756	0.235196	3.41288	2.16493	0.432462	0.0463191	0.2629	0.0632756	3.33384	1.74471	0.2501	0.0505235		0.0720757	0.97684	0.578318
CAC0205	Predicted phosphohydrolases, Icc family	16.3976	0.603065	26.3104	17.2527	1.04509	0.181158	0.554776	0.246144	21.4988	10.687	0.515113	0.15647		0.0338328	0.817121	0.492888
CAC0206	Uncharacterized conserved membrane protein	5.06498	0.473472	2.78993	1.57717	0.20617	0.0806456	0.320009	0.178757	2.95531	0.761133	0.0967411	0.0161794		0.0631808	1.05928	0.46923
CAC0207	Hypothetical protein, CF-6 family	9.01941	0.0278103	8.24589	1.73341	3.23958	0.168591	2.74435	0.333533	8.92679	1.91364	2.5798	0.174232		0.304272	1.08257	0.796337
CAC0208	Predicted membrane protein; CF-20 family	0.506816	0.0319032	0.257546	0.0647479	0.925189	0.471211	0.442867	0.0851808	0.324418	0.0986458	0.540813	0.31709		0.87382	1.25965	0.584543
CAC0209	Predicted membrane protein; CF-20 family	0.207285	0.0149937	0.131889	0.0266082	0.320427	0.11914	0.174027	0.0333181	0.102243	0.00839908	0.149374	0.0371306		0.839555	0.775215	0.466171
CAC0210	Biotine synthase (gene bioB)	0.110592	0.00379561	0.118187	0.00997151	0.109533	0.00732805	0.0887906	0.00408363	0.0719804	0.00746029	0.087537	0.00632946		0.80287	0.609036	0.799181
CAC0211	BioY protein precursor	0.111457	0.00475542	0.113188	0.01299	0.109141	0.0102273	0.0608903	0.00555053	0	0	0	0		0.546314	0	0
CAC0212	Biotin-(acetyl-CoA carboxylase) ligase	0.455922	0.0907245	0.312032	0.0160701	0.380004	0.0233123	0.368959	0.0706616	0.286939	0.0450012	0.36413	0.0378054		0.809259	0.919584	0.958226
CAC0213	Protein containing LysM motif repeat	0	0	0.0651099	0.00597886	0	0	0	0	0.0923508	0.0686034	0	0		NC	1.41838	NC
CAC0214	Endoglucanase, aminopeptidase M42 family	0.180962	0.00495484	0.259485	0.0109709	0.121672	0.0306518	0.110271	0.0199961	0.140255	0.0397366	0.144843	0.0756841		0.609357	0.540512	1.19045
CAC0215	Endoglucanase, aminopeptidase M42 family	3.4586	0.574741	5.62754	0.757784	1.53252	0.767846	1.91485	0.594748	4.3613	1.00506	2.35291	0.496175		0.553648	0.774991	1.53532
CAC0216	Endoglucanase, aminopeptidase M42 family	1.46039	0.0989614	3.11789	0.137653	0.931597	0.481861	1.35884	0.450235	3.0378	0.575872	1.7031	0.0189419		0.930466	0.974312	1.82815
CAC0217	Prephenate dehydrotase (pheA)	1.48096	0.0707713	1.80049	0.136011	1.4303	0.0806574	1.47813	0.149081	1.33989	0.105811	1.22582	0.0968057		0.99809	0.744182	0.857037
CAC0218	Membrane protein TerC, possibly involved in tellurium resistance	0.227812	0.00179464	0.180949	0.0149298	0.300032	0.0271916	0.0971089	0.00773046	0.0745881	0.00248876	0.151117	0.011362		0.426267	0.412205	0.503669
CAC0219	Uracyl DNA glycosilase	0.825704	0.040641	0.605103	0.0642287	1.04044	0.0961879	0.338324	0.0175531	0.238542	0.0376804	0.536302	0.0436516		0.40974	0.394218	0.515455
CAC0220	Hypothetical protein	1.7406	0.0982472	1.34016	0.243317	1.47911	0.182683	1.02544	0.139265	0.825953	0.158234	1.40995	0.250778		0.589133	0.616309	0.953244
CAC0221	Aspartate aminotransferase	3.06209	0.169403	2.65913	0.0814501	2.50638	0.0853258	2.68235	0.426457	1.97483	0.119337	2.298	0.108987		0.875986	0.742661	0.916861
CAC0222	Exodeoxyribonuclease (exoA)	2.85884	0.0326358	2.3455	0.186193	3.93537	0.886326	2.93473	0.153231	2.56829	0.274498	2.55905	0.0891512		1.02655	1.09498	0.65027
CAC0223	Predicted N6-adenine-specific DNA methylase	0.794154	0.0186056	0.581595	0.0335092	0.724516	0.0489156	1.16577	0.146208	0.757938	0.224132	0.860185	0.0474016		1.46794	1.3032	1.18725
CAC0224	Response regulator (CheY-like receiver domain and HTH DNA-binding domain)	0.730044	0.0145465	0.572763	0.0379487	0.777668	0.0350624	0.941633	0.0700435	0.689012	0.176217	0.725795	0.0618077		1.28983	1.20296	0.933297
CAC0225	Sensory transduction histidine kinase	0.828386	0.00998629	0.581693	0.0399203	0.819499	0.0187827	0.768933	0.0817077	0.545317	0.137091	0.793779	0.158273		0.92823	0.937466	0.968616
CAC0226	ABC transporter, ATP-binding protein	0.110937	0.00593799	0.0950872	0.00857343	0.132415	0.0257141	0.105967	0.00918539	0.0772627	0.0104854	0.0976734	0.00661745		0.955201	0.812545	0.737632
CAC0227	Predicted permease	0.0719266	0.00627329	0.0738414	0.00879424	0.0907008	0.00742336	0.0602213	0.000524528	0.0572915	0.00460595	0.0659889	0.00165132		0.83726	0.775872	0.727546
CAC0228	Hypothetical protein	0.0724163	0.00729601	0.0689793	0.00511038	0.103972	0.0161072	0	0	0	0	0	0		0	0	0
CAC0229	Predicted Zn-dependent proteases, TLDD ortholog	0.990012	0.0417791	0.753084	0.0417245	0.955834	0.00925002	0.599112	0.0126705	0.539244	0.122536	0.680094	0.0433647		0.605157	0.716047	0.711519
CAC0230	Inactivated predicted Zn-dependent protease, PMBA ortholog	14.094	1.24737	9.14513	0.417449	11.654	0.312993	11.5911	0.817004	7.82634	1.94979	12.905	1.18331		0.822415	0.855793	1.10734
CAC0231	Transcripcional regulator of sugar metabolism	1.45626	0.330204	1.94435	0.68387	1.55824	0.226103	0.53846	0.211998	0.99601	0.32581	1.09015	0.285398		0.369755	0.512257	0.699606
CAC0232	1-phosphofructokinase (fructoso 1-phosphate kinase)	3.1137	0.543251	3.72727	0.916317	3.04898	0.380537	1.46254	0.738644	2.43174	0.716336	2.94318	0.633956		0.469711	0.652419	0.965299
CAC0233	PTS system, IIA component	7.4845	1.43448	10.3039	3.60438	7.34447	0.754062	3.45309	1.95688	5.74064	1.38509	7.48881	2.20854		0.461366	0.557131	1.01965
CAC0234	PTS system, fructoso-specific IIBC component	5.03748	0.827979	6.0203	1.67141	4.69105	0.435728	1.05469	0.61246	1.21137	0.29841	2.94733	0.766934		0.209368	0.201214	0.628288
CAC0235	Chloramphenicol acetyltransferase	0.391864	0.0566216	0.316552	0.0293653	0.280071	0.00953386	0.228974	0.0790437	0.233313	0.0267941	0.217754	0.00911209		0.58432	0.737045	0.777494
CAC0236	ABC-type multidrug transport system, ATP-ase component	0.653887	0.0454588	0.492581	0.0408396	0.542904	0.0873956	0.678003	0.0929219	0.496294	0.103411	0.640947	0.0473227		1.03688	1.00754	1.18059
CAC0237	ABC transporter, permease component	0.156002	0.0109905	0.14512	0.00930078	0.140292	0.0263228	0.105551	0.0107122	0.0918599	0.0170682	0.116708	0.00625609		0.676599	0.632995	0.831888
CAC0238	ABC transporter, permease component	0.471726	0.0164466	0.441265	0.0321473	0.396632	0.108424	0.400024	0.0551968	0.323215	0.113023	0.421028	0.0265311		0.848001	0.732474	1.06151
CAC0239	Histidine kinase-like ATPase	0.525567	0.0163253	0.50014	0.00852544	0.464075	0.136236	0.426541	0.0284349	0.303802	0.103736	0.442093	0.0575536		0.811582	0.607433	0.952632
CAC0240	Response regulator (CheY-like recever domain and HTH DNA-binding domain)	0.172966	0.00683611	0.177651	0.000873689	0.159884	0.0397591	0.094838	0.00303314	0.0873296	0.0162596	0.105019	0.00588448		0.548304	0.49158	0.656844
CAC0241	ABC-type multidrug transport system, ATP-ase compoment	0.0763205	0.00672028	0.0912009	0.0157577	0.0766869	0.00634375	0.081467	0.0121821	0.0730824	0.00910169	0.07084	0.00317314		1.06743	0.801334	0.923756
CAC0242	Predicted permease	0	0	0.0641898	0.00906617	0	0	0	0	0	0	0	0		NC	0	NC
CAC0243	Predicted permease	0.100093	0.00598608	0.114237	0.00708229	0.116333	0.00399254	0.0781541	0.00410396	0.118678	0.0534971	0.097218	0.00875588		0.780818	1.03888	0.835688
CAC0244	Integral membrane protein (permease)	0.137249	0.00164924	0.107332	0.0126375	0.167931	0.124647	0.649125	0.0363422	0.131507	0.0654932	0.666903	0.0356655		4.72955	1.22523	3.97128
CAC0245	ABC transporter ATP-binding protein	0.144655	0.00696757	0.116992	0.0138745	0.162537	0.109413	0.776989	0.0394682	0.139324	0.0655473	0.696985	0.0456149		5.37132	1.19089	4.28817
CAC0246	Conserved membrane protein, predicted permease	1.71786	0.190684	1.60879	0.192498	1.15596	0.621299	5.04611	0.0613623	1.93149	0.382327	3.4899	0.608164		2.93745	1.20059	3.01905
CAC0247	Predicted permease	2.82263	0.31829	2.90853	0.338832	1.98243	1.08706	6.66868	0.192105	3.43418	0.529645	5.64057	0.824396		2.36258	1.18073	2.84528
CAC0248	Transposon related protein	0.126158	0.00532372	0.11249	0.00622347	0.132992	0.0435767	0.180417	0.0157996	0.0814965	0.0152709	0.137587	0.00951046		1.43009	0.724477	1.03455
CAC0249	Glyoxalase I (glyoxalase family)	0	0	0	0	0.0636754	0.00512829	0	0	0	0	0	0		NC	NC	0
CAC0250	Methyl-accepting chemotaxis protein	0.0889282	0.00994483	0.11653	0.0144473	0.0863413	0.00319505	0.0859858	0.00707855	0.0722337	0.00916622	0.144183	0.0678342		0.966913	0.619873	1.66992
CAC0251	Uncharacterized Fe-S protein (fragment)	0.0646449	0.00117727	0.0717924	0.00499347	0.0645373	0.0136718	0	0	0	0	0.064251	0.00522211		0	0	0.995563
CAC0252	Molybdate-binding protein	0.100822	0.00858631	0.162276	0.0282584	0.109561	0.00551067	0.0924056	0.0184118	0.1507	0.0354442	0.0730878	0.00194829		0.916527	0.928663	0.667098
CAC0253	Nitrogenase iron protein (nitrogenase component II) gene nifH	0.128575	0.0102335	0.246309	0.015898	0.0745356	0.00798862	0.0726987	0.00320604	0.393192	0.355571	0.089614	0.00971213		0.56542	1.59633	1.2023
CAC0254	Nitrogen regulatory protein PII (nitrogen fixation nifHD)	0.150079	0.0143241	0.351579	0.0143812	0.0972297	0.00601183	0.0956667	0.0106499	0.54944	0.481377	0.123173	0.0203485		0.637442	1.56278	1.26682
CAC0255	Nitrogen regulatory protein PII (nitrogen fixation nifHD)	0.0809719	0.00283593	0.149248	0.0115825	0	0	0	0	0.150097	0.0993113	0.058475	0.00188526		0	1.00568	NC
CAC0256	Nitrogenase molybdenum-iron protein, alpha chain (nitrogenase component I) gene nifD	0.149906	0.0176419	0.261755	0.00901251	0.127373	0.040805	0.0866549	0.00691543	0.300805	0.23122	0.104396	0.0185712		0.578063	1.14919	0.819608
CAC0257	Nitrogenase molibdenum-iron protein, beta chain, gene nifK	0.2381	0.0222126	0.451897	0.0182205	0.19949	0.0833905	0.103881	0.0055065	0.517653	0.478851	0.142203	0.0206211		0.436289	1.14551	0.71283
CAC0258	Nitrogenase iron-molibdenum cofactor biosinthesis protein, gene nifE	0.156504	0.019065	0.21868	0.0115144	0.167711	0.0919944	0.139638	0.0103802	0.333587	0.227953	0.12535	0.0205721		0.892235	1.52546	0.747418
CAC0259	Fusion nifN/K+nifB (nifN-nitrogenase iron molybdenum cofactor biosinthesis protein, nifK-nitrogenase molibdenum-iron protein beta chain, nifB-nitrogenase iron-molibdenum cofactor biosynthesis protein)	0.127493	0.0108798	0.155221	0.00820729	0.0900185	0.0128619	0.101162	0.00967852	0.145898	0.0750372	0.0903242	0.00613654		0.793476	0.939937	1.0034
CAC0260	Homocitrate syntase, omega subunit nifV (nivO)	0.065472	0.002406	0.0753575	0.00194749	0	0	0	0	0	0	0	0		0	0	NC
CAC0261	Homocitrate synthase,alpha subunit nifV(nioA)	0.148515	0.00268144	0.163828	0.0076873	0.119052	0.00479507	0.116851	0.0216672	0.103195	0.0182741	0.101493	0.00490912		0.786793	0.629896	0.852513
CAC0262	Tryptophan-rich possible sensory protein, TSPO homolog	0.0669742	0.00580862	0.0676205	0.00190464	0	0	0	0	0	0	0	0		0	0	NC
CAC0263	Phosphoserine phosphatase related protein	0.756415	0.0352042	0.729125	0.150403	1.72513	0.484069	0.783355	0.0505282	0.749398	0.368092	1.63712	0.211138		1.03561	1.0278	0.948983
CAC0264	Predicted membrane protein	0.153462	0.0112333	0.131568	0.00275205	0.174875	0.0241339	0.133122	0.025633	0.0844036	0.011277	0.253893	0.0884358		0.867463	0.641523	1.45185
CAC0265	Transcriptional regulator, GntR family	0.823806	0.0917588	0.659709	0.0637067	0.910347	0.0492899	1.26824	0.343973	0.606016	0.114061	2.62151	0.807086		1.53949	0.918612	2.87969
CAC0266	ABC transporter, ATP-binding protein	0.391532	0.0246732	0.31374	0.0147382	0.412961	0.0631027	0.429436	0.110163	0.233702	0.0306845	1.04449	0.477898		1.09681	0.744893	2.52927
CAC0267	L-lactate dehydrogenase	0.409234	0.0206009	0.554332	0.174111	0.350727	0.0279831	34.1193	7.63567	1.96292	1.13422	11.0758	4.34561		83.3736	3.54105	31.5796
CAC0268	ABC transporter ATP-binding protein	1.89481	0.123945	1.7655	0.517167	2.42657	0.260886	8.31791	1.0268	1.46747	0.141428	5.25126	0.53389		4.38985	0.831196	2.16406
CAC0269	Uncharacterized membrane protein	1.83816	0.052559	1.52184	0.214828	2.12496	0.2551	3.97868	0.774078	0.618306	0.0326301	2.96196	0.287241		2.1645	0.406289	1.39389
CAC0270	Hypothetical protein	0.277429	0.0298855	0.244832	0.00726844	0.190997	0.00965193	0.0767514	0.00393554	0.137545	0.0244566	0.100755	0.0121021		0.276653	0.561794	0.527522
CAC0271	Predicted esterase	0.326089	0.029457	0.456505	0.0688302	0.459622	0.0139091	1.44856	0.200932	0.415002	0.047359	0.734555	0.125396		4.44222	0.909085	1.59817
CAC0272	Amino acid transporter	2.13754	0.110635	1.89605	0.0955952	2.25945	0.328713	2.21255	0.158743	1.44831	0.213121	1.58793	0.241882		1.03509	0.763857	0.702797
CAC0273	2-isopropylmalate synthase	0.546659	0.0471143	2.22595	0.560088	0.385687	0.129843	2.84481	2.12726	0.554818	0.208389	0.775854	0.298499		5.20399	0.24925	2.01161
CAC0274	Aspartate ammonia-lyase (aspartase) gene ansB(aspA)	0.39885	0.00752736	1.49304	0.49416	0.317996	0.08571	1.78111	1.4022	0.399651	0.213845	0.353495	0.0839894		4.46561	0.267675	1.11163
CAC0275	Hypothetical protein	0.254202	0.0281232	0.280462	0.0194737	0.163113	0.0236347	0.174967	0.0615362	0.173516	0.0383674	0.140088	0.025356		0.688299	0.618679	0.858835
CAC0276	Uncharacterized possible metal-binding protein	0	0	0.110806	0.072828	0	0	0	0	0.674314	0.719914	0	0		NC	6.08553	NC
CAC0277	HD-GYP hydrolase domain containing protein	1.06025	0.146297	0.912782	0.0299699	0.726897	0.0369979	0.977972	0.160809	0.895418	0.146505	0.876063	0.156199		0.922396	0.980977	1.20521
CAC0278	Aspartate kinase	4.37967	0.0854814	2.51925	0.357878	4.91492	0.474907	3.03345	0.1207	1.67805	0.072283	2.97424	0.117271		0.692619	0.666093	0.605144
CAC0279	Peptidil-prolyl cis-trans isomerase	13.5815	0.725311	10.9515	2.35332	11.0555	0.338162	6.36821	1.05326	5.06747	1.1382	7.65483	1.10362		0.468887	0.462719	0.692401
CAC0280	Molybdate transport system, permease component	0.430393	0.0294432	0.647338	0.167804	0.435861	0.0169391	0.153396	0.0216612	0.18633	0.0392533	0.167339	0.0377965		0.356408	0.287841	0.383926
CAC0281	Molybdate-binding periplasmic protein	0.503272	0.0471849	0.901029	0.343395	0.441075	0.0274467	0.937035	0.145768	1.70813	0.665043	0.7775	0.112381		1.86189	1.89575	1.76274
CAC0282	Cytosine/guanine deaminase related protein	0.203255	0.0061279	0.224642	0.0272501	0.223761	0.0134166	0.296313	0.0440872	0.393045	0.144977	0.316161	0.0602838		1.45784	1.74965	1.41294
CAC0283	Molybdopterin biosynthesis protein	0	0	0	0	0	0	0	0	0	0	0	0		NC	NC	NC
CAC0284	Transcriptional regulatory protein, Sir2 family	1.5445	0.111645	2.49078	0.0952132	1.53342	0.383015	1.47927	0.2481	2.13733	0.457354	1.14055	0.146648		0.957771	0.858098	0.743792
CAC0285	DNA-damage repair protein, dinP/uvrX ortholog	6.24904	0.676374	7.59162	0.632406	5.55543	1.12618	8.1292	1.20091	10.3013	2.03186	6.24557	0.911373		1.30087	1.35694	1.12423
CAC0286	Uncharacterized membrane protein	0.088692	0.00228002	0.094151	0.0103844	0.14203	0.021092	0.0603412	0.00461741	0	0	0	0		0.680345	0	0
CAC0287	Uncharacterized membrane protein	0.0778008	0.00418614	0.0829189	0.00406111	0.123248	0.0234096	0.0658997	0.00563753	0	0	0.0638011	0.00407315		0.847032	0	0.517665
CAC0288	ABC transporter, ATP-binding protein	0.0651878	0.0059546	0.0664682	0.00542874	0.0982272	0.0101251	0	0	0	0	0	0		0	0	0
CAC0289	Response regulator (CheY domain, HTH domain)	0.12096	0.012911	0.115471	0.00967063	0.11715	0.00901768	0.116821	0.0161282	0.0933862	0.00670968	0.105182	0.0103348		0.965777	0.80874	0.897839
CAC0290	Sensory transduction histidine kinases	0.255466	0.0102061	0.26136	0.0219782	0.27208	0.0270791	0.260144	0.0246968	0.207749	0.0198495	0.273636	0.0718001		1.01831	0.794875	1.00572
CAC0291	FUSION: methionine sintase I (cobalamin dependent) and 5,10 methylenetetrahydrofolate reductase	2.68508	0.0419421	1.57384	0.124968	2.1579	0.2997	2.8006	0.483188	1.6652	0.106221	2.59338	0.312631		1.04302	1.05805	1.20181
CAC0292	Hypothetical protein	3.84921	0.157777	2.61898	0.114681	3.18206	0.692021	4.77667	0.627548	2.80951	0.134833	4.77998	0.297002		1.24095	1.07275	1.50216
CAC0293	MccF-like protein	1.2802	0.0954761	0.876756	0.146263	1.7408	0.160265	1.55286	0.164895	1.23115	0.357028	1.92339	0.143438		1.21299	1.40421	1.10489
CAC0294	Magnesium and cobalt transporter	1.97807	0.0788441	1.34967	0.117862	2.26585	0.213275	2.49834	0.196458	1.4785	0.431585	2.59522	0.22714		1.26301	1.09545	1.14536
CAC0295	Metal-dependent amidohydrolases	0.0616386	0.00432557	0	0	0	0	0	0	0	0	0	0		0	NC	NC
CAC0296	Zn-finger containing protein, csfB B.subtilis homolog	0.126398	0.01885	0.127668	0.00644113	0.097121	0.013081	0.15202	0.0361569	0.145014	0.0153456	0.113668	0.00900052		1.2027	1.13587	1.17038
CAC0297	Lysine decarboxylase	1.82043	0.129601	1.79611	0.317944	1.25557	0.0983388	2.38327	0.482988	2.45632	0.32859	1.38839	0.135558		1.30918	1.36758	1.10579
CAC0298	Guanylate kinase	1.15716	0.0570184	1.11643	0.167621	0.775723	0.129949	1.37537	0.185962	1.17127	0.133791	0.84309	0.0524949		1.18858	1.04912	1.08684
CAC0299	Protein from nitrogen regulatory protein P-II (GLNB) family, ortholog YAAQ B.subtilis	16.0215	1.2116	10.9043	0.383077	8.06503	1.18494	11.0323	2.1301	12.9582	1.32384	12.2729	1.29414		0.688593	1.18835	1.52175
CAC0300	DNA-polymerase III, gamma subunit	2.55913	0.202583	2.1303	0.106714	1.40549	0.328253	1.41556	0.0606423	1.62202	0.118809	1.57442	0.208765		0.553141	0.761401	1.12019
CAC0301	Signal peptidase II (PSP1) homolog, YAAT B.subtilis ortholog	7.29884	0.263987	6.64686	0.947896	4.00011	0.733823	4.88326	0.424504	5.4244	0.234038	5.66069	0.975978		0.669046	0.816085	1.41513
CAC0302	Predicted metal-binding protein of ferredoxin fold	1.64008	0.15163	1.41589	0.132316	0.958756	0.212509	1.15493	0.061339	1.32397	0.170623	1.44999	0.274244		0.704194	0.935081	1.51236
CAC0303	Ferredoxin	45.3996	2.19383	21.2164	3.03115	16.7738	1.51472	31.0249	5.87659	28.6989	6.84251	33.4084	1.84965		0.683374	1.35267	1.9917
CAC0304	Chemotaxis motility protein A, gene motA	2.20744	0.164876	2.94557	1.82592	2.63362	1.48905	2.45694	0.744084	0.815812	0.386762	8.34401	2.46548		1.11302	0.276962	3.16826
CAC0305	Chemotaxis motility protein B, gene motB	0.838062	0.0516085	1.11826	0.66558	1.03911	0.575053	0.461207	0.126039	0.202287	0.0661678	1.55417	0.418451		0.550325	0.180894	1.49568
CAC0306	SAM-dependent methyltransferase	0.155902	0.0133356	0.201056	0.00562425	0.131081	0.00648189	0.246792	0.0486109	0.159821	0.00991256	0.179195	0.0137531		1.583	0.794908	1.36705
CAC0307	Predicted methyltransferase	0.240424	0.0121679	0.275566	0.00332051	0.20131	0.0102542	0.434919	0.029797	0.301497	0.0289096	0.361523	0.0775723		1.80896	1.0941	1.79585
CAC0308	Cell wall-associated hydrolase	53.3556	1.436	50.5482	8.53684	62.5635	7.74381	39.8043	3.54858	32.2393	3.30323	48.0899	2.67314		0.746018	0.637793	0.768657
CAC0309	Cell wall-associated hydrolase	8.30001	1.27768	5.68278	0.612971	10.6538	1.54541	6.77397	0.612381	3.77748	0.472408	6.57112	1.25783		0.816141	0.664724	0.616783
CAC0310	Regulators of stationary/sporulation gene expression, abrB B.subtilis ortholog	7.78842	3.78734	4.22671	0.542187	2.5426	0.86751	0.758743	0.16686	4.10488	1.66151	1.5255	0.367742		0.0974193	0.971176	0.599977
CAC0311	PolyA polymerase	1.78919	0.0120125	1.82867	0.0201519	2.84277	0.469529	4.44337	0.644603	0.893898	0.31074	2.77013	0.580489		2.48345	0.488823	0.974447
CAC0312	Hypothetical protein	3.1574	0.339583	3.65878	0.139346	2.84393	0.589379	1.46089	0.238927	2.50732	0.28939	2.20439	0.128931		0.462688	0.685288	0.77512
CAC0313	Phage shock protein A	6.18231	0.351798	7.13779	0.633272	5.2206	0.57283	2.54115	0.446864	3.64228	0.224492	3.69451	0.00976445		0.411036	0.510282	0.70768
CAC0314	Uncharacterized protein homolog YKRK B. subtilis	0.283132	0.0175377	0.276509	0.108378	0.215232	0.00965544	0.351418	0.0804011	0.160908	0.0253113	0.324026	0.0199961		1.24118	0.581927	1.50547
CAC0315	Predicted acetyltransferase	0.411908	0.00645665	0.387572	0.176945	0.283967	0.0095525	0.403271	0.108024	0.216605	0.024958	0.45607	0.0589094		0.979033	0.558878	1.60607
CAC0316	Ornithine carbomoyltransferase	1.96813	0.0881618	2.92044	1.91445	6.53913	1.36573	3.04676	0.181071	3.68907	0.67895	2.97971	1.97353		1.54805	1.26319	0.455674
CAC0317	Sensory transduction histidine kinase	0.095081	0.0056731	0.308648	0.0313211	0.122809	0.00256899	0.108971	0.00600521	0.287407	0.144343	0.091215	0.0177266		1.14608	0.931181	0.742739
CAC0318	Membrane permease, predicted cation efflux pumps	0.118161	0.00879924	0.411116	0.0411659	0.135527	0.00576608	0.131347	0.0045736	0.323747	0.163221	0.103368	0.0120576		1.11159	0.787483	0.762715
CAC0319	ABC transporter ATP-binding protein	0.15161	0.0139911	0.716461	0.0930274	0.189033	0.011625	0.217708	0.00448749	0.556617	0.233278	0.161968	0.0505053		1.43598	0.776897	0.856824
CAC0320	Predicted permease	0.138306	0.00466661	0.447642	0.0581403	0.150553	0.00954711	0.133678	0.00705059	0.287393	0.13355	0.0997202	0.0121798		0.966536	0.642015	0.66236
CAC0321	Response regulator (CheY-like domain, HTH domain)	0.638105	0.0241016	1.15466	0.0953817	0.68532	0.0434415	0.844125	0.0756398	0.9575	0.254888	0.630362	0.0425671		1.32286	0.829249	0.919806
CAC0322	Sensory protein, containing EAL-domain	5.96123	0.308473	5.54438	0.564067	5.39427	0.21642	5.2648	0.0826551	4.8919	0.841923	4.51519	0.460515		0.883174	0.882317	0.837036
CAC0323	Sensory transduction histidine kinase	0.112127	0.00791995	0.102767	0.00644284	0.107529	0.00864181	0.0965498	0.0143819	0.0768232	0.0128831	0.0853079	0.00700794		0.861076	0.74755	0.793348
CAC0324	TPR repeats containing protein	14.9533	0.451348	12.9887	0.498473	12.8224	0.807969	5.46747	0.453326	8.56189	1.96114	7.19941	2.16783		0.365638	0.659178	0.561471
CAC0325	Uncharacterized membrane protein, homolog of YtaF B.subtilis	0.186415	0.0189251	0.328572	0.0960539	0.164709	0.0103871	0.174632	0.0111833	0.23677	0.0722388	0.143232	0.00488145		0.936795	0.720604	0.869606
CAC0326	ATPase related to the helicase subunit of Holliday junction resolvase	0.660666	0.0987375	1.84339	0.69343	0.734035	0.0541803	1.33173	0.22718	1.68913	0.284121	0.83953	0.0837111		2.01574	0.916317	1.14372
CAC0327	Bacterioferritin comigratory protein (AHPC/TSA family)	0.402507	0.0213806	0.598196	0.127541	0.68992	0.25076	1.92698	0.300161	0.605992	0.140253	1.33813	0.110702		4.78744	1.01303	1.93955
CAC0328	Predicted metal-dependent hydrolase	0.57569	0.044288	1.60214	0.882537	0.543883	0.0871731	0.2314	0.0611203	0.191442	0.00533951	0.212034	0.0211519		0.401953	0.119492	0.389852
CAC0329	Sporulation specific penicillin-binding protein	0.587314	0.0422965	0.469642	0.0350453	0.607938	0.0234092	0.739103	0.09598	0.412613	0.181692	0.64779	0.0144414		1.25844	0.87857	1.06555
CAC0330	Propiloprotein diacylglyceryltransferase	3.47569	0.241574	2.05699	0.279577	2.02368	0.263705	2.05835	0.395828	1.68078	0.219397	1.53365	0.232844		0.592213	0.817107	0.757854
CAC0331	Uncharacterized membrane protein, homolog of YPAA B.subtilis	0.116807	0.0169091	0.103101	0.00703256	0.0927093	0.0163909	0.0696543	0.0157063	0.0582746	0.00698874	0.0632762	0.00367588		0.59632	0.56522	0.682523
CAC0332	Beta-mannanase	2.88126	0.532592	0.657397	0.344415	6.01236	1.07897	0.64435	0.100348	0.114509	0.0800454	2.49068	0.953703		0.223635	0.174186	0.41426
CAC0333	Hypothetical protein, CF-7 family	2.88682	0.561884	3.39185	1.11665	1.8997	0.229854	1.41873	0.0836084	2.81871	0.315544	1.05434	0.0592353		0.491451	0.831025	0.555005
CAC0334	Hypothetical protein, CF-21 family	2.66945	0.069619	3.48999	0.200263	3.30786	0.098996	4.07879	0.436286	4.29953	1.09613	3.70636	0.52365		1.52795	1.23196	1.12047
CAC0335	Hypothetical protein, CF-7 family	0.146633	0.00994876	0.135406	0.00583701	0.163793	0.00939622	0.129551	0.0143862	0.184164	0.0818418	0.109973	0.0164368		0.883506	1.36008	0.671411
CAC0336	Hypothetical protein, CF-22 family	0.544291	0.0349315	0.605549	0.0195924	0.743575	0.115661	0.528022	0.0402738	0.770985	0.411626	0.395163	0.0462789		0.970109	1.2732	0.531436
CAC0337	Hypothetical protein, CF-22 family	0.0784823	0.0035645	0.0824338	0.00761811	0.0722977	0.011718	0.0700101	0.00907115	0.0743684	0.0154411	0	0		0.89205	0.902158	0
CAC0338	Mono-ADP-ribosyltransferase C3 precursor; CF-7 family	0.143011	0.00318624	0.129626	0.00326791	0.18209	0.0175101	0.143482	0.0146209	0.125806	0.00679769	0.11758	0.00147212		1.0033	0.970532	0.645726
CAC0339	ADP-ribosylglycohydrolase	0.076121	0.000896831	0.0701606	0.000921187	0.0946624	0.00285865	0.0635075	0.00166613	0.0636636	0.00244915	0.0736225	0.00380205		0.834296	0.907398	0.777737
CAC0340	Hypothetical protein, CF-7 family	0	0	0	0	0	0	0	0	0	0	0	0		NC	NC	NC
CAC0341	Predicted membrane protein	0.0659028	0.00809586	0	0	0.0895998	0.00874658	0.065488	0.000347129	0.0684478	0.00301737	0.0735989	0.00453329		0.993705	NC	0.821419
CAC0342	Hypothetical protein	0	0	0	0	0.0616213	0.00517942	0	0	0	0	0	0		NC	NC	0
CAC0343	Hypothetical protein, CF-23 family	0.0768156	0.00215183	0.0705764	0.00211913	0.0949187	0.00873014	0.0740146	0.00207905	0.0700714	0.00308902	0.0814035	0.00184071		0.963537	0.992845	0.857612
CAC0344	Hypothetical protein	0	0	0	0	0	0	0	0	0	0	0	0		NC	NC	NC
CAC0345	Hypothetical protein	0	0	0	0	0	0	0	0	0	0	0	0		NC	NC	NC
CAC0346	Hypothetical protein	0.136155	0.00642941	0.218685	0.0327964	0.167527	0.00153844	0.165209	0.026751	0.162473	0.0181409	0.144271	0.00726199		1.21339	0.742954	0.86118
CAC0347	Hypothetical protein	0	0	0	0	0	0	0	0	0	0	0	0		NC	NC	NC
CAC0348	Hypothetical protein, CF-21 family	0.148668	0.015732	0.239003	0.0431502	0.188524	0.0122608	0.210174	0.0414929	0.171931	0.0307604	0.163074	0.012415		1.41372	0.719368	0.865006
CAC0349	Predicted membrane protein	0.178514	0.00282698	0.194193	0.00522834	0.142194	0.0122683	0.117303	0.0195134	0.104659	0.00347141	0.0964564	0.00376815		0.65711	0.538943	0.678342
CAC0350	Hypothetical protein	0.363954	0.0131721	0.378519	0.0248849	0.285323	0.0189595	0.285779	0.0489519	0.228742	0.0177185	0.20817	0.00991869		0.785207	0.604309	0.729593
CAC0351	Hypothetical protein	0.19715	0.00260943	0.211959	0.00856908	0.160362	0.0123405	0.17508	0.0278532	0.123807	0.00601957	0.133662	0.0122837		0.888056	0.58411	0.833499
CAC0352	Uncharacterized conserved membrane protein, SANA family	0.325536	0.153855	0.209978	0.0627024	0.090008	0.0104408	0.0633798	0.00265512	0.37737	0.201852	0.0753732	0.00999627		0.194694	1.79719	0.837405
CAC0353	2,3-cyclic-nucleotide 2'phosphodiesterase (duplication)	2.19299	0.0530398	3.70064	0.266623	0.544625	0.175974	0.175648	0.0737365	3.45257	1.48632	0.316826	0.104982		0.0800949	0.932966	0.581733
CAC0354	Uncharacterized membrane protein	0.139098	0.00807781	0.139336	0.0103648	0.105914	0.0246535	0.0845399	0.0101808	0.0918581	0.0381488	0.07265	0.00197277		0.607773	0.659255	0.685931
CAC0355	Putative polygalacturonase (pectinase)	1.47953	0.0275483	1.0504	0.12533	0.87065	0.135549	1.05123	0.0865377	1.04869	0.195828	0.742265	0.0225093		0.710511	0.998372	0.852541
CAC0356	Similar to hypothetical protein [Thermotoga maritima]	0.075686	0.00299459	0.0993344	0.013862	0.0713535	0.00865728	0	0	0	0	0	0		0	0	0
CAC0357	Permease of the Na:galactoside symporter family	0.080412	0.00373689	0.107922	0.0190244	0.101999	0.00692627	0	0	0	0	0	0		0	0	0
CAC0358	Predicted xylanase/chitin deacetylase	0.0791347	0.00173031	0.114464	0.0340045	0.0835227	0.0072702	0	0	0	0	0	0		0	0	0
CAC0359	Similar to yteR (Bacilus subtilis)	0.0676351	0.00185034	0.120425	0.0381683	0.0722237	0.00449799	0	0	0	0	0	0		0	0	0
CAC0360	Transcriptional regulator, LacI family (HTH lacI domain), B.subtilis degA ortholog	2.20207	0.368722	1.32802	0.0765939	1.1823	0.134713	3.25578	0.70168	1.36813	0.229117	2.32667	0.0898847		1.47851	1.03021	1.96792
CAC0361	2 deoxy-D-gluconate 3-dehydrogenase	0.238213	0.0170299	0.258696	0.0313944	0.263189	0.012741	0.105704	0.0110754	0.128106	0.00722215	0.115739	0.0126615		0.443738	0.495199	0.439756
CAC0362	Hypothetical protein	0.0914834	0.00606556	0.0930728	0.00867004	0.078414	0.00269585	0.0756237	0.00535107	0.082647	0.00192934	0.0718986	0.000844737		0.826639	0.887983	0.916911
CAC0363	Deoxyinosine 3'endonuclease	0.234116	0.0112679	0.160078	0.00352703	0.210222	0.0262669	0.179969	0.00608767	0.184761	0.0373565	0.194929	0.0410953		0.768719	1.15419	0.927254
CAC0364	Metal-dependent hydrolases of the metallobeta-lactamase superfamily	0.112366	0.00181355	0.0843277	0.00643136	0.0993971	0.00882588	0.0899408	0.0040314	0.07311	0.00452195	0.0812333	0.00139647		0.800428	0.866975	0.817261
CAC0365	Phosphoglycerate dehydrogenase	0.27131	0.09384	0.202796	0.0205163	0.208894	0.0215072	0.291556	0.0573261	0.323509	0.215174	0.1985	0.0179022		1.07462	1.59525	0.950243
CAC0366	Predicted permease	0	0	0.0856555	0.0120897	0	0	0	0	0.0677998	0.00953072	0	0		NC	0.791541	NC
CAC0367	Arginine degradation protein (gene rocB)	0.0743949	0.00457317	0.24731	0.0448107	0.164323	0.0340081	0.0789201	0.00650465	0.311817	0.092122	0.0758958	0.00819028		1.06083	1.26084	0.461869
CAC0368	4 animobutyrate aminotransferase	0.0750402	0.00150606	0.166998	0.0302768	0.11992	0.0158097	0.0767872	0.00319512	0.187234	0.0447153	0.0773943	0.00812148		1.02328	1.12117	0.645385
CAC0369	Predicted acetyltransferase	0.119566	0.0235017	0.0782084	0.00240076	0.0806604	0.00701643	0.0788172	0.0180605	0.0573515	0.00412041	0.0784734	0.00555809		0.659196	0.733316	0.972887
CAC0370	Cation efflux system protein, AcrB/AcrF/AcrD family	0	0	0	0	0	0	0	0	0	0	0	0		NC	NC	NC
CAC0371	Response regulator (CheY-like domain and HTH domain)	0.247398	0.0215198	0.167698	0.00256474	0.185339	0.013169	0.223406	0.0670528	0.116785	0.0119586	0.183422	0.0140112		0.903024	0.696399	0.989653
CAC0372	Sensory transduction histidine kinase (HisKA and HATPase damains)	0.217521	0.0047277	0.177939	0.00874353	0.177844	0.0148734	0.173529	0.0277902	0.0836684	0.0080507	0.149779	0.0148004		0.79776	0.470209	0.842193
CAC0373	ABC transporter, ATP binding protein	0.144585	0.00838825	0.124791	0.00629884	0.141034	0.0115877	0.155244	0.00830051	0.105443	0.01286	0.171705	0.00867104		1.07372	0.844957	1.21747
CAC0374	Similar to ABC transporter (permease)	0.102053	0.00171456	0.103779	0.0072804	0.11746	0.0109552	0.0815563	0.00214414	0.0754905	0.00266794	0.0929552	0.00557435		0.799157	0.727418	0.791377
CAC0375	PLP-dependent aminotransferase (gene patA)	3.83541	0.313536	3.65238	0.22202	3.76565	0.321259	3.90305	0.691303	5.31545	0.51915	3.86576	0.685467		1.01763	1.45534	1.02659
CAC0376	N-dimethylarginine dimethylaminohydrolase (similar to ykgA B.subtilis)	0	0	0.102429	0.0213235	0	0	0	0	0.101129	0.0414502	0	0		NC	0.987309	NC
CAC0377	Amino acid (glutamine) ABC transporter, permease component	0	0	0	0	0	0	0	0	0	0	0	0		NC	NC	NC
CAC0378	Glutamine ABC transporter, ATP-binding protein (gene glnQ)	0	0	0.0784992	0.0119996	0	0	0	0	0.0783907	0.0236431	0	0		NC	0.998617	NC
CAC0379	Transcriptional regulator, GntR family	0.281286	0.0187637	0.173153	0.0232827	0.233542	0.00970051	0.291116	0.0396276	0.187257	0.0245948	0.220296	0.0168913		1.03495	1.08145	0.943286
CAC0380	Periplasmic amino acid-binding protein	4.87731	0.555792	4.13058	2.41886	7.73507	1.74242	9.77525	0.376974	12.1012	3.94549	7.39524	5.12628		2.00423	2.92967	0.956066
CAC0381	Methyl-accepting chemotaxis protein	2.07166	0.0536975	4.55722	1.02746	1.06287	0.5158	0.190155	0.0642253	2.43336	0.722165	0.890379	0.342561		0.0917889	0.533958	0.837711
CAC0382	Possible transcriptional regulator of levanase operon, AAA-ATPase domain (NtrC family), fused to 2 BglG-like domains, ortholog of B.subtilis levR	0.357916	0.0644171	0.507471	0.0886597	0.554356	0.0754825	0.196347	0.0512507	0.374461	0.114918	0.422352	0.102794		0.548585	0.737896	0.761878
CAC0383	PTS cellobiose-specific component IIA	0.149371	0.026565	0.322873	0.094757	0.217542	0.0143548	0	0	0.268933	0.252343	0.124797	0.0208889		0	0.832939	0.57367
CAC0384	PTS system, cellobiose-specific component BII	0.372664	0.0741251	1.0494	0.412552	0.583522	0.107683	0.0840076	0.0328603	0.683884	0.670428	0.365642	0.0837894		0.225424	0.651689	0.626612
CAC0385	Beta-glucosidase	0.614133	0.0938203	1.06068	0.294277	0.934282	0.176541	0.0874826	0.0327639	0.566424	0.493743	0.429472	0.0457498		0.142449	0.534018	0.459682
CAC0386	PTS cellobiose-specific component IIC	0.154701	0.0114754	0.408166	0.169699	0.271005	0.0560763	0	0	0.0780326	0.0302134	0.0714446	0.00132667		0	0.191179	0.263628
CAC0387	Hypothetical protein	0.364632	0.0096036	0.879394	0.287835	0.481597	0.00321643	0.132149	0.0293087	0.477998	0.399126	0.226636	0.0114421		0.362418	0.543554	0.470592
CAC0388	Hypothetical protein	0.0667155	0.00488529	0	0	0.117874	0.042402	0	0	0	0	0	0		0	NC	0
CAC0389	Hypothetical protein	0.136688	0.00980573	0.0676719	0.00451771	0.217525	0.0656062	0.204035	0.0431091	0.0751459	0.0221729	0.16236	0.0215437		1.4927	1.11044	0.746396
CAC0390	Cystathionine gamma-synthase	0.691262	0.0298604	0.142376	0.0219332	1.30516	0.516184	1.49871	0.347309	0.264933	0.169701	1.09191	0.08994		2.16807	1.8608	0.836616
CAC0391	Cystathionine beta-lyase	0.258832	0.0135234	0.0852871	0.0041065	0.486504	0.183285	0.363305	0.0821135	0.0993798	0.0468627	0.332466	0.0466634		1.40364	1.16524	0.683378
CAC0392	Peptodoglycan-binding domain	0.225059	0.0279722	0.649278	0.111766	0.0957558	0.0223044	0	0	0.238114	0.0134922	0.0688827	0.0150541		0	0.366736	0.719357
CAC0393	KDG operon repressor (gene kdgR), LacI family	0.30655	0.0569716	0.320292	0.0126512	0.178099	0.0306	0.439434	0.196393	0.264138	0.0675038	0.214218	0.0293487		1.43348	0.82468	1.20281
CAC0394	Deoxyphosphogluconate aldolase (gene kdgA)	0.0871723	0.00318811	0.106496	0.0221296	0.0793036	0.00829938	0.127463	0.0494645	0.0796297	0.00657491	0.066614	0.000739885		1.4622	0.747722	0.839987
CAC0395	2-keto-3-deoxygluconate kinase (gene kdgK)	0.129599	0.0129819	0.179818	0.0372653	0.120302	0.0048918	0.232887	0.10799	0.112862	0.0151865	0.0931782	0.00406842		1.79699	0.627644	0.774533
CAC0396	3-hexulose-6-phosphate synthase (D-arabino-3-hexulose-6-phosphate formaldehyde lyase)	0.144333	0.0203927	0.182199	0.0401935	0.12247	0.00526567	0.214649	0.0865817	0.113221	0.0170506	0.0930752	0.00382081		1.48718	0.621413	0.759984
CAC0397	Predicted sugar phosphate aminotransferase involved in capsule formation	0.084687	0.00391035	0.106807	0.0185462	0.092809	0.00414562	0.0637017	0.0155919	0	0	0	0		0.752201	0	0
CAC0398	Uncharacterized small conserved protein, homolog of YUKE/YFJA B.subtilis	0.104419	0.00135962	0.0655064	0.010105	0.139055	0.05441	0	0	0.0979942	0.00821832	0.0678039	0.000768302		0	1.49595	0.487606
CAC0399	Hypothetical protein, CF-24 family	0.561151	0.0234479	0.497111	0.029598	0.715695	0.12742	0.527618	0.0913003	0.706211	0.0960901	0.574469	0.051385		0.940243	1.42063	0.802673
CAC0400	Hypothetical protein, CF-19 family	0.793904	0.0223481	0.734304	0.0470499	1.22528	0.249409	0.535552	0.0563012	0.538006	0.0790095	0.759721	0.101597		0.67458	0.732674	0.620039
CAC0401	Hypothetical protein, CF-24 family	0.062611	0.00274855	0	0	0.0823628	0.0265957	0.0615911	0.00159666	0	0	0	0		0.983711	NC	0
CAC0402	Possible transcriptional regulatory protein, AsnC family	0	0	0	0	0	0	0	0	0	0	0	0		NC	NC	NC
CAC0403	Secreted protein contains fibronectin type III domains	0.601508	0.0278024	0.17439	0.0858706	0.253255	0.0344299	0.0655147	0.00295483	0.196249	0.0897469	0.10967	0.0243195		0.108918	1.12535	0.43304
CAC0404	Serine/threonine protein kinase fused to TPR repeats domain	1.07731	0.173761	0.557027	0.336167	0.963299	0.19512	0.621517	0.06301	2.3118	0.615141	0.699591	0.0925539		0.576916	4.15025	0.726245
CAC0405	Hypothetical protein	0.619431	0.00620075	0.30471	0.158083	0.570534	0.0910762	0.38125	0.0555051	1.43524	0.284836	0.583369	0.0460368		0.615483	4.7102	1.0225
CAC0406	Predicted membrane protein, containing FHA domain	0.563332	0.00686005	0.313603	0.150156	0.596059	0.0942651	0.221695	0.0340727	0.953167	0.260106	0.339118	0.0233747		0.393543	3.03941	0.568934
CAC0407	PP2C phosphatase family	0.906834	0.0264308	0.418117	0.218661	0.833422	0.109111	0.415058	0.0720463	1.38792	0.389709	0.589595	0.0460579		0.4577	3.31946	0.707439
CAC0408	DNA segregation ATP-ase FtsK/SpoIIIE (three ATPases), contains FHA domain	1.09448	0.0459244	0.706763	0.419436	0.92304	0.0654075	0.708422	0.160021	2.98161	0.769571	1.12253	0.0635387		0.64727	4.21869	1.21612
CAC0409	Hypothetical protein	0.815846	0.101198	0.493815	0.268469	0.760505	0.0904989	0.353258	0.0585021	1.15125	0.220446	0.525791	0.0525945		0.432996	2.33134	0.691371
CAC0410	Uncharacterized small conserved protein, homolog of YUKE/YFJA	1.90391	0.0768502	1.37742	0.683053	1.99426	0.532794	0.86847	0.166918	3.24593	0.0980415	1.16673	0.0861294		0.456152	2.35653	0.585045
CAC0411	Uncharacterized small conserved protein, homolog of YUKE/YFJA	0.360862	0.0213814	0.229551	0.0857018	0.348215	0.0514561	0.106589	0.00942872	0.259878	0.0102667	0.167224	0.0111701		0.295372	1.13211	0.480231
CAC0412	TPR-repeat-containing protein	0.480616	0.0499531	0.291355	0.0982201	0.394249	0.0510344	0.237737	0.0176173	0.456273	0.0307643	0.278606	0.0104265		0.494649	1.56604	0.706676
CAC0413	Uncharacterized small conserved protein, homolog of YUKE/YFJA	0.877347	0.0836415	0.582411	0.197659	0.821804	0.163607	0.491429	0.0663038	0.951545	0.105755	0.613771	0.0313943		0.56013	1.6338	0.746858
CAC0414	Hypothetical protein	2.14842	0.0537231	1.20998	0.0722673	1.98952	0.149064	2.75136	0.228765	2.46044	0.763177	3.82938	0.644006		1.28064	2.03346	1.92477
CAC0415	TPR-repeat-containing protein	11.4917	0.135998	2.95132	0.231154	5.35719	0.419151	4.90398	0.653519	3.58804	1.03011	10.4186	1.39421		0.426743	1.21574	1.94478
CAC0416	TPR-repeat-containing protein	3.0435	0.0815494	0.814964	0.0526635	1.51757	0.175383	0.923955	0.101602	0.663108	0.166046	2.21227	0.297531		0.303583	0.813666	1.45777
CAC0417	Similar to arsenate reductase	0.0772056	0.00724875	0.064996	0.00391164	0.0657213	0.00475928	0	0	0	0	0	0		0	0	0
CAC0418	Predicted phosphatase, HAD family	0.702236	0.013045	0.832529	0.183142	0.707377	0.0428054	0.778378	0.331523	0.458672	0.0626656	0.554314	0.0507232		1.10843	0.550939	0.783619
CAC0419	Predicted membrane protein	0.198023	0.00927361	0.221467	0.0357337	0.164051	0.0140682	0.183366	0.0470301	0.138794	0.0339208	0.13556	0.00250469		0.925984	0.626702	0.826326
CAC0420	Conserved membrane protein, possible homolog of CAAX-like membrane endopeptidase	0.181428	0.0207829	0.216283	0.0156773	0.164579	0.0118319	0.185701	0.0270304	0.167901	0.00737429	0.140601	0.0101751		1.02355	0.776302	0.854306
CAC0421	Uncharacterized membrane protein	1.71465	0.167269	1.90235	0.351889	1.94075	0.0820129	3.96135	0.753466	2.06287	0.301931	1.40406	0.0914754		2.3103	1.08438	0.723462
CAC0422	Transcriptional antiterminator licT	1.07633	0.267732	0.197107	0.0506544	2.54994	1.5018	0.0896938	0.0197456	0.100151	0.0162529	0.287041	0.137391		0.0833332	0.508103	0.112568
CAC0423	Fusion: PTS system, beta-glucosides specific IIABC component	7.23434	1.07499	0.0992128	0.0183553	14.5531	9.30922	0.0635671	0.0100432	0.0646336	0.00124259	0.282422	0.24171		0.00878686	0.651465	0.0194063
CAC0424	Fructokinase	2.80189	0.18157	0.0767614	0.00683794	5.66169	3.62386	0	0	0	0	0.117444	0.0612791		0	0	0.0207437
CAC0425	Sucrase-6-phosphate hydrolase (gene sacA)	1.55398	0.206057	0.0785346	0.00184156	3.32914	2.09642	0	0	0	0	0.0781855	0.0301517		0	0	0.0234852
CAC0426	Transcriptional regulator (HTH_ARAC-domain)	39.1094	2.8761	4.97392	0.200053	47.2324	26.8128	6.7177	0.584344	5.29403	0.631663	6.72497	0.304667		0.171767	1.06436	0.14238
CAC0427	Glycerol-3-phosphate ABC-transporter, permease component	2.77951	0.709243	2.10809	0.415377	0	0	0.326321	0.169103	3.05959	1.50482	0	0		0.117403	1.45135	NC
CAC0428	Sugar permease	18.8298	0.657197	16.2749	3.8595	0.163485	0.0306188	3.56656	1.84255	29.8544	13.561	0.0623898	0.0116319		0.18941	1.83438	0.381623
CAC0429	Glicerol-3-phosphate ABC-transporter, periplasmic component	4.62416	0.087372	4.65983	1.04424	0.0799615	0.0151235	0.819681	0.388547	6.0191	2.89011	0	0		0.177261	1.2917	0
CAC0430	Glycerophosphoryl diester phosphodiesterase	14.779	0.421002	10.7171	3.35329	0.286565	0.0426637	2.4827	1.21052	13.4402	6.49027	0.215709	0.027236		0.167988	1.25409	0.752741
CAC0431	Hypothetical protein, YitT family	0	0	0	0	0	0	0	0	0	0	0	0		NC	NC	NC
CAC0432	Methyl-accepting chemotaxis protein	6.4903	0.0663129	3.37443	1.05904	5.54837	1.11693	2.88297	0.536939	2.12797	0.372701	7.8843	1.47815		0.444197	0.630617	1.42101
CAC0433	Methyl-accepting chemotaxis protein	6.20412	0.719528	5.79792	0.731863	7.19489	0.820806	1.68016	0.0973512	1.92032	0.306076	2.86128	0.717494		0.270813	0.331208	0.397682
CAC0434	Putative enzyme of deoxyxylulose pathway (terpenoid biosinthesis), YgbB family, similar to yacN B.subtilis	2.33333	0.181947	2.07182	0.799659	3.12661	0.283786	0.544915	0.0156143	0.595654	0.0632868	1.52562	0.311415		0.233536	0.287504	0.487948
CAC0435	Hypothetical protein	0.312265	0.0863627	0.356009	0.199761	0.29289	0.0411171	0.0725765	0.0219883	0.169267	0.0432078	0.608242	0.16396		0.232419	0.475456	2.07669
CAC0436	Predicted xylanase/chitin deacetilase, similar to yxkH B.subtilis	0.186517	0.0333744	0.179798	0.00425397	0.181346	0.0102805	0.145356	0.0106694	0.117612	0.011524	0.148353	0.00834855		0.779319	0.654136	0.818069
CAC0437	Sensory transduction histidine kinase	1.43617	0.0178645	0.62381	0.0895485	0.648943	0.208201	0.181594	0.044881	1.59187	0.41187	0.326662	0.0610194		0.126443	2.55185	0.503376
CAC0438	Predicted metal-binding protein	1.28741	0.472943	2.14158	0.397625	1.10888	0.13528	1.68406	0.499014	1.75268	0.159588	1.08002	0.229648		1.3081	0.818405	0.973976
CAC0439	Hypothetical protein	0.115051	0.0115429	0.144533	0.0175604	0.196263	0.00722408	0.0974374	0.0155277	0.0757925	0.00982074	0.0863001	0.0101733		0.846903	0.524395	0.439717
CAC0440	Homolog of osmotically induced OSMY protein of E.coli	0.0652941	0.00309068	0.0711668	0.00644818	0.0715394	0.00848067	0	0	0	0	0	0		0	0	0
CAC0441	Uncharacterized conserved membrane protein of SANA family	0.848763	0.0163968	2.13424	0.691786	1.39419	0.119105	1.07757	0.038815	1.57978	0.143964	0.678411	0.0217312		1.26957	0.740206	0.4866
CAC0442	Permease, putative chloride channel	0.190564	0.020897	0.21207	0.0403195	0.11952	0.0322826	0.239815	0.0660109	0.122646	0.0307361	0.150392	0.0113172		1.25845	0.578327	1.2583
CAC0443	Methyl-accepting chemotaxis protein	0.348466	0.013777	0.580449	0.449704	0.333894	0.137271	0.14888	0.043364	0.102817	0.00293394	0.77155	0.150959		0.427245	0.177134	2.31076
CAC0444	Na/H antiporter (napA)	0.106121	0.00203875	0.100441	0.00701134	0.138378	0.00465773	0.0796957	0.00898766	0	0	0.0816719	0.000499139		0.75099	0	0.590208
CAC0445	Protein, containing LuxR family transcriptional regulator HTH domain	0.179007	0.0172192	0.161591	0.00667904	0.183576	0.00601393	0.244878	0.0384388	0.168871	0.00687581	0.237633	0.0329744		1.36798	1.04505	1.29446
CAC0446	Hydrolase of MutT (Nudix) family	0.23074	0.012969	0.196768	0.012469	0.164159	0.0439039	0.435737	0.0467562	0.228584	0.0279274	0.269331	0.0169885		1.88844	1.16169	1.64066
CAC0447	FeoA protein, involved in Fe2+ transport	2.43237	0.064192	3.63991	0.747378	0.571456	0.0442506	45.4209	2.08947	20.5562	8.26467	40.4061	0.983199		18.6735	5.64744	70.7074
CAC0448	Ferrous iron transport protein B (feoB-2)	0.706765	0.0763959	0.979418	0.127478	0.265458	0.091139	4.65013	0.728543	2.65455	1.03327	4.75721	0.100137		6.57945	2.71033	17.9207
CAC0449	Hypothetical protein	0.140271	0.0116368	0.252954	0.0342612	0.0785558	0.0093459	0.735766	0.034046	0.531143	0.206935	0.592017	0.0928003		5.24531	2.09976	7.53626
CAC0450	Response regulator (CheY-like and HTH domains)	0.329679	0.048396	0.298276	0.022654	0.249807	0.00519864	0.311105	0.055766	0.250352	0.0582377	0.24506	0.00641712		0.94366	0.839329	0.980998
CAC0451	Sensory transduction histidine kinase (HAMP, HisKA, HATPase domains)	0.0853158	0.00424898	0.0954146	0.00904579	0.0814869	0.00820459	0	0	0	0	0	0		0	0	0
CAC0452	Permease	0.486691	0.0393485	0.848604	0.37733	0.436882	0.0476467	0.309466	0.0588695	0.396438	0.0694492	0.171409	0.0084448		0.635858	0.467165	0.392346
CAC0453	ABC-transporter, ATP-binding protein	0.267006	0.00678164	0.272969	0.0273326	0.716614	0.315194	0.272423	0.0256886	0.180922	0.0308328	0.340504	0.0158331		1.02029	0.662793	0.475157
CAC0454	Predicted ATP transporter permease component	0.557838	0.0155417	0.508918	0.0523438	1.81828	0.897627	0.489145	0.0259073	0.357583	0.0698603	0.888757	0.0765072		0.876859	0.702635	0.488791
CAC0455	Hypothetical protein	0.106768	0.000861338	0.107768	0.00719151	0.263932	0.111966	0.102916	0.00716841	0.0786898	0.002489	0.158538	0.0211795		0.963913	0.73018	0.600676
CAC0456	ATP-dependent protease (lonA)	0.463767	0.0440807	1.56821	0.595603	1.05512	0.0364941	1.17124	0.292782	1.55685	0.208057	0.84955	0.0439521		2.5255	0.992753	0.805168
CAC0457	Transcriptional regulator, AcrR family	0.26803	0.0332847	0.7064	0.266785	0.469947	0.0441086	0.51893	0.158607	0.492884	0.0510251	0.332515	0.00463732		1.93609	0.697741	0.707558
CAC0458	Permease	0.151151	0.00474988	0.719025	0.360738	0.148399	0.0123924	0.671287	0.267819	0.325504	0.0433165	0.226439	0.0427622		4.44116	0.452702	1.52589
CAC0459	NtrC family transcriptional regulator (PAS and AAA domains)	0.504929	0.0110941	0.405913	0.0361588	0.293978	0.0387796	0.389027	0.0465081	0.280013	0.0456735	0.257703	0.0301818		0.770459	0.689834	0.876606
CAC0460	CBS-domain containing protein, YHDP B.subtilis ortholog	0.994298	0.0319016	0.668167	0.0305215	2.12285	0.478984	1.7482	0.198738	0.855841	0.106202	2.26398	0.0421291		1.75823	1.28088	1.06648
CAC0461	Mercuric resistance operon regulatory protein, MerR family	0.477139	0.022517	0.36435	0.0204071	0.83581	0.145099	0.745315	0.072912	0.381619	0.0229688	0.984464	0.129489		1.56205	1.0474	1.17786
CAC0462	Protein of short-chain alcohol dehydrogenase family	0.837274	0.02547	0.752638	0.040163	1.55877	0.272771	1.40438	0.160714	0.978733	0.119025	1.69255	0.224683		1.67732	1.3004	1.08583
CAC0463	Serine protease Do (heat-shock protein)	0.0616126	0.00419721	0	0	0.0618567	0.0046578	0	0	0	0	0	0		0	NC	0
CAC0464	Protein, related to divalent cations, tolerance CutA family	0.129417	0.00756145	0.116553	0.00313643	0.144323	0.0149294	0.11273	0.0106807	0.0891494	0.0120611	0.188462	0.0167739		0.871058	0.764886	1.30583
CAC0465	Predicted transcriptional regulator, dicA/hipB/ansR family	0.831646	0.311289	0.425486	0.0288796	0.540284	0.0536276	0.462533	0.168258	0.323292	0.138657	0.535517	0.0871741		0.556166	0.759817	0.991178
CAC0466	Hypothetical protein	0	0	0	0	0	0	0.12999	0.064133	0.0823262	0.0329818	0.0744768	0.0325423		NC	NC	NC
CAC0467	Uncharacterized membrane protein, homolog of YDAH B.subtilis	0.0938225	0.00375092	0.0653353	0.00605621	0.0771066	0.0101065	1.35251	0.752228	1.58856	1.08775	0.367738	0.197304		14.4157	24.3139	4.76922
CAC0468	HAD superfamily hydrolase	0.095572	0.00565207	0.0642731	0.00652806	0.0770118	0.00309098	1.57837	0.910796	1.54538	1.0349	0.377631	0.21952		16.515	24.0439	4.90355
CAC0469	Spore maturation protein A (gene spmA)	0.0655682	0.00554736	0.064672	0.0023208	0.111462	0.0676454	0.203375	0.0876738	0.521098	0.0308838	0.077558	0.0251298		3.10173	8.05756	0.695823
CAC0470	Spore maturation protein B (gene spmB)	0	0	0	0	0.0618716	0.011086	0.072376	0.0168949	0.109569	0.0133086	0	0		NC	NC	0
CAC0471	GrpE protein HSP-70 cofactor	1.52929	0.134146	1.57783	0.181853	0.980928	0.1403	1.74337	0.0998623	1.7101	0.451195	1.42112	0.172077		1.13998	1.08384	1.44875
CAC0472	DnaK protein (heat shock protein), HSP70/DnaK family	1.88674	0.322272	1.89921	0.261194	1.2518	0.208234	1.86992	0.120603	2.17126	0.61105	1.83968	0.254692		0.991088	1.14324	1.46963
CAC0473	DnaK protein (heat shock protein), C-terminal region has VWA type A domain	2.14477	0.156397	1.95347	0.290314	1.61928	0.220249	2.99786	0.502062	2.99124	0.564498	2.83388	0.13125		1.39775	1.53125	1.75008
CAC0474	ACT domain containing transcriptional regulators, related to gcvR of E.coli	0.367199	0.0570285	0.297913	0.017253	0.347028	0.0461113	0.169915	0.0197334	0.119278	0.00878212	0.184129	0.0279412		0.462734	0.400379	0.530588
CAC0475	HD-GYP domain	0.618416	0.030485	0.674984	0.0582332	0.574043	0.0443083	1.21698	0.234876	0.730564	0.153326	2.42489	0.488576		1.9679	1.08234	4.22423
CAC0476	Peptidase T (aminotripeptidase), gene pepT	1.57598	0.0857338	2.20221	0.233806	1.33311	0.164837	2.27447	0.0219509	2.47172	0.284213	2.62142	0.187895		1.44321	1.12238	1.96639
CAC0477	AP superfamily	0.422313	0.0334472	0.770009	0.200102	0.29084	0.044381	0.675369	0.0649918	1.01968	0.128557	0.364312	0.0339676		1.59922	1.32424	1.25262
CAC0478	ACT domain containing transcriptional regulators, related to gcvR of E.coli	2.08044	0.1	2.78811	0.209531	1.32313	0.0745577	2.18989	0.377096	1.49455	0.130329	1.23397	0.0125199		1.0526	0.536045	0.932613
CAC0479	Similar to hypothetical protein of MJ1665	2.02898	0.0597127	2.29891	0.0460326	1.48656	0.130746	1.56155	0.191164	1.06291	0.129017	0.932929	0.042674		0.769623	0.462355	0.627575
CAC0480	Oxygen-sensitive ribonucleoside-triphosphate reductase nrdD	0.358661	0.0617377	0.380418	0.0350292	0.60025	0.251016	0.515624	0.0619322	0.364244	0.0879279	0.329126	0.0887519		1.43764	0.957484	0.548315
CAC0481	Anaerobic ribonucleoside-triphosphate reductase activating protein, gene nrdG	0.426372	0.0981043	0.371879	0.0164375	0.878761	0.340024	0.829884	0.077777	0.379694	0.0930743	0.484154	0.167357		1.94639	1.02102	0.55095
CAC0482	Zn-dependent hydrolases of the metallo-beta-lactamase superfamily	0.355061	0.00814831	0.49526	0.0584678	0.24867	0.0246097	0.138522	0.0146555	0.414463	0.248763	0.256113	0.0571797		0.390136	0.836859	1.02993
CAC0483	Conserved membrane protein, possible homolog of CAAX-like membrane endopeptidase	1.1203	0.074718	0.683597	0.0739883	1.1361	0.0671803	0.295015	0.059671	0.425126	0.0882015	0.66119	0.157263		0.263336	0.621896	0.581981
CAC0484	Phosphomannomutase	2.73476	0.156122	1.33242	0.228759	2.82137	0.215831	1.05216	0.279232	0.818323	0.0611321	2.18599	0.179904		0.384738	0.614165	0.774798
CAC0485	TRNA-processing ribonuclease BN	0.0795898	0.00251364	0.0768152	0.00598633	0.0951656	0.0216762	0.0600748	0.00646078	0.0608682	0.000972628	0.0595042	0.00512905		0.754805	0.792399	0.62527
CAC0486	Hypothetical protein	0.65612	0.131521	1.25022	0.184781	0.793991	0.0681658	0.693724	0.046104	2.34726	0.147337	0.682451	0.0290788		1.05731	1.87748	0.85952
CAC0487	Uncharacterized protein, ortholog of Thermotoga maritima (4981823)	0.130112	0.0114302	0.119813	0.00692011	0.113097	0.00825246	0.0770538	0.00224123	0.0724931	0.0104297	0.0969887	0.00533441		0.592213	0.605054	0.857567
CAC0488	Hypothetical protein	3.27381	0.585642	1.82428	0.100614	2.36681	0.85914	0.505642	0.129269	4.45864	1.26122	0.739899	0.171393		0.154451	2.44405	0.312615
CAC0489	Holo-acyl-carrier protein synthase	0.602589	0.0450865	0.344881	0.0424302	0.403843	0.107182	0.153912	0.00879679	0.991806	0.840962	0.148692	0.00930965		0.255418	2.87579	0.368193
CAC0490	Predicted sugar kinase, N-terminal region - uncharacterized conserved protein	1.12023	0.0474279	0.608767	0.0793123	0.812059	0.218682	0.319953	0.00114559	1.3804	0.936634	0.326314	0.0161365		0.285614	2.26754	0.401836
CAC0491	Uncharacterized probably secreted protein, homolog of YDCC B.subtilis	0.206657	0.0313565	0.144736	0.0315314	0.179139	0.0312615	0.0664199	0.00517544	0.129029	0.0493944	0.0702937	0.0096606		0.321401	0.891482	0.392398
CAC0492	Alanine racemase	1.44333	0.0750207	0.901546	0.117152	1.24163	0.16937	0.972442	0.0538957	3.57119	2.68379	0.946864	0.0313372		0.673748	3.96119	0.762594
CAC0493	Uncharcterized small conserved protein, YhhG family	5.44925	1.02631	3.04587	0.0910437	4.07306	0.118934	6.07323	0.730941	3.41384	0.312682	5.04389	0.656664		1.11451	1.12081	1.23835
CAC0494	PemK family of DNA-binding proteins	10.9387	1.54757	6.06008	0.104791	7.49233	0.400754	11.1712	1.37773	5.78842	0.510373	9.83285	0.875364		1.02126	0.955171	1.31239
CAC0495	Thiamine monophosphate syntase	0.820004	0.116576	0.649097	0.0286988	0.572432	0.119302	1.3937	0.12069	0.551618	0.0364056	0.851653	0.253391		1.69963	0.849822	1.48778
CAC0496	Uncharacterized conserved protein, YitT family	0.354948	0.0236216	0.316566	0.0420896	0.312172	0.0635075	0.557799	0.0719087	0.199085	0.0471415	0.358335	0.139341		1.57149	0.628889	1.14788
CAC0497	Cell division ATP-binding protein	4.60648	1.4001	3.42637	0.353873	5.60707	1.03208	4.16845	0.596563	3.56999	0.607346	3.84846	0.56203		0.90491	1.04192	0.686357
CAC0498	Cell division protein (ftsX)	14.9843	1.67528	10.6932	2.16023	21.8269	3.36101	13.4105	1.04628	8.23969	2.60058	12.6207	1.67854		0.894973	0.770557	0.578219
CAC0499	Carboxyl-terminal protease	0.746699	0.0239855	0.622366	0.0349623	0.852328	0.0283278	0.818865	0.1124	0.464057	0.133343	0.88382	0.0929541		1.09665	0.745632	1.03695
CAC0500	Membrane protein containing C-terminal PDZ domain	1.74456	0.105141	1.21894	0.113862	2.1575	0.0368145	2.50251	0.176056	1.47815	0.40401	2.49455	0.0577331		1.43447	1.21265	1.15622
CAC0501	Bacitracin resistance protein (bacA)	0	0	0	0	0.0687211	0.0103654	0	0	0	0	0	0		NC	NC	0
CAC0502	Excinuclease ABC subunit B (helicase subunit of the DNA excision repair complex)	0.581242	0.0408585	1.20789	0.12712	0.766403	0.0255499	1.1437	0.0594942	1.89263	0.595164	0.843817	0.00677797		1.96769	1.56689	1.10101
CAC0503	Excinuclease ABC subunit A (ATP-ase), (uvrA)	0.270682	0.0123524	0.445565	0.0323948	0.360293	0.0197936	0.519792	0.00265565	0.60409	0.192249	0.398069	0.0261119		1.92031	1.35578	1.10485
CAC0504	FHA-domain containing secreted protein	1.98432	0.188509	1.94237	0.133967	1.54169	0.0963451	2.68997	0.249596	1.70416	0.470912	2.42568	0.151408		1.35561	0.877362	1.57339
CAC0505	Cell division membrane protein	1.65324	0.0820456	1.20847	0.0991721	1.6861	0.072818	1.09037	0.0655464	0.653139	0.11864	1.03399	0.0942304		0.659535	0.540469	0.613245
CAC0506	Penicillin-binding protein	2.49485	0.166744	2.11701	0.156028	2.67471	0.0903476	1.76778	0.0793669	1.14503	0.333066	1.97703	0.0643821		0.708572	0.54087	0.739158
CAC0507	Predicted metal-dependent membrane hydrolase	1.34555	0.264738	0.786507	0.118752	0.943441	0.0414162	0.86856	0.108482	0.327512	0.051858	0.77358	0.0177617		0.645508	0.416413	0.819957
CAC0508	Excinuclease ABC subunit C	2.54422	0.0704496	1.57862	0.229223	1.95082	0.302201	2.38019	0.176864	0.909823	0.17916	2.6099	0.0880203		0.935525	0.576341	1.33785
CAC0509	PHP family protein	5.05042	0.141151	4.22079	0.258338	4.02439	0.372383	6.39795	0.0692105	5.67889	0.627557	6.15954	0.65598		1.26682	1.34546	1.53055
CAC0510	UDP-N-acetylenolpyruvoylglucosamine reductase (murB)	5.92432	0.117946	4.48103	0.173831	5.33924	0.214531	8.73428	0.249577	7.76859	2.36367	10.7063	1.87399		1.47431	1.73366	2.00521
CAC0511	Predicted P-loop containing kinase, similar to B.subtilis yvcJ	3.36187	0.275306	2.70889	0.0806582	2.88836	0.119605	4.60722	0.115416	3.11221	0.801705	5.46224	0.0861255		1.37043	1.14889	1.89112
CAC0512	Uncharacterized conserved protein, YbhK/UPF0052 family	5.0948	0.295082	2.89965	0.147621	4.51883	0.313291	5.78019	0.450427	3.62085	0.660952	5.60343	0.21188		1.13453	1.24872	1.24002
CAC0513	Uncharacterized conserved protein, similar to B.subtilis yvcL	1.39619	0.11982	0.898706	0.121352	1.32256	0.0842489	1.23341	0.0933375	0.574739	0.138952	1.1941	0.126348		0.883412	0.639518	0.902872
CAC0514	CBS domain, similar to B.subtilis ytoI	0.568407	0.0545909	0.40055	0.0282999	0.469944	0.0519519	0.564302	0.0302689	0.224482	0.0546872	0.644801	0.0743804		0.992778	0.560434	1.37208
CAC0515	Uncharacterized conserved protein	0.202749	0.0168564	0.217413	0.0102565	0.205776	0.0144896	0.155085	0.00349555	0.10943	0.0118046	0.175977	0.0180562		0.764912	0.503328	0.855189
CAC0516	DNA polimerase III, alpha chain (dnaE)	1.10355	0.273987	0.909665	0.0800424	0.871101	0.0968589	0.940607	0.0545065	0.667442	0.032545	1.10597	0.0671849		0.852345	0.733723	1.26962
CAC0517	6-phosphofructokinase	7.91489	0.763938	8.69012	1.22433	7.18174	1.87057	14.7526	1.947	10.6467	1.11033	9.26526	1.15192		1.86391	1.22515	1.29011
CAC0518	Pyruvate kinase (pykA)	13.8935	0.850524	14.595	0.846742	13.1387	2.42213	20.8656	2.14609	10.3951	0.149673	12.2896	1.27338		1.50182	0.712239	0.935373
CAC0519	Dihydroorotase	0.580229	0.0165444	0.6574	0.00235166	0.631652	0.0491788	0.941197	0.0762077	0.693763	0.0475868	0.658166	0.0519134		1.62211	1.05531	1.04198
CAC0520	Related to dTDP-4-dehydrorhamnose reductase enzyme	0.812706	0.0582469	0.754583	0.122704	0.43032	0.0846535	0.687207	0.139479	0.536207	0.160246	0.517543	0.0485939		0.845578	0.7106	1.20269
CAC0521	Hypothetical protein	0.132903	0.00399273	0.11901	0.00398629	0.0929146	0.0112096	0.0662905	0.00481393	0.0673461	0.00316226	0.066093	0.00519592		0.498788	0.565888	0.711331
CAC0522	Predicted hydrolase of the HAD superfamily	1.01101	0.0347849	1.2917	0.469181	0.824963	0.0122042	1.4329	0.11254	1.04377	0.125736	0.940473	0.179465		1.41729	0.808063	1.14002
CAC0523	SAM-dependent methyltransferase related to tRNA(uracyl-5-)-methyltransferase (trmA family)	0.185908	0.0126025	0.157587	0.00756514	0.191295	0.0308215	0.160359	0.0142273	0.1131	0.0161223	0.150809	0.0374328		0.862569	0.717702	0.788355
CAC0524	Response regulator (CheY-like and HTH domains)	1.0586	0.0901488	1.71734	0.287797	0.868205	0.163447	1.01662	0.275702	1.01387	0.17656	0.658673	0.0153379		0.960346	0.590373	0.75866
CAC0525	Sensory transduction histidine kinase (HisKA and HATPase_c domains)	1.4084	0.0617435	2.31378	0.373397	1.09545	0.26919	2.13907	0.455455	2.2204	0.533372	1.61775	0.0389444		1.51879	0.959641	1.4768
CAC0526	ABC transporter, ATPase component	0.707554	0.0391899	1.43255	0.187045	0.593925	0.113764	1.44168	0.165265	1.04652	0.270996	0.745206	0.0321473		2.03755	0.730532	1.25472
CAC0527	Predicted permease, domain duplication	1.55272	0.10093	2.81955	0.5517	1.30564	0.334304	2.91892	0.165368	2.69776	0.761208	1.49211	0.265836		1.87988	0.956806	1.14283
CAC0528	ABC transporter, ATPase component (two ATPase domains)	0.598601	0.0387718	0.256154	0.0469089	0.959581	0.27282	0.39323	0.0867512	0.227868	0.0185312	0.992868	0.0914095		0.656915	0.889572	1.03469
CAC0529	Acetylxylan esterase related enzyme	0.148996	0.00742831	0.134007	0.0199684	0.139133	0.00213804	0.151742	0.0048911	0.121584	0.0132495	0.128768	0.00731237		1.01843	0.907299	0.925504
CAC0530	Hypothetical protein	0.284606	0.0418203	0.336642	0.0427332	0.386877	0.0257339	0.238306	0.034626	0.20889	0.0234699	0.301562	0.0314634		0.83732	0.620512	0.779478
CAC0531	Transcriptional regulator, RpiR family	3.01853	0.775957	1.79616	0.381769	4.82326	1.0413	1.10878	0.361593	0.856587	0.290687	3.52773	0.0373595		0.367325	0.4769	0.731398
CAC0532	PTS system, arbutin-like IIBC component	0.638287	0.126	0.178682	0.157675	0.738961	0.0528494	0.232328	0.221008	0	0	1.31676	0.129406		0.363987	0	1.78191
CAC0533	Maltose-6'-phosphate glucosidase (glvA)	4.09329	0.584869	0.374729	0.0575088	4.85735	0.840741	1.20595	1.19579	0.104678	0.0334465	6.5532	0.693054		0.294618	0.279343	1.34913
CAC0534	Phosphoenolpyruvate synthase (gene pps)	0.136906	0.0101565	0.0971255	0.0158471	0.128419	0.012364	0.0720692	0.00714627	0.0573487	0.00059381	0.100809	0.00774129		0.526412	0.590459	0.785
CAC0535	Metal-dependent hydrolase of the beta-lactamase superfamily II	0.242266	0.00749832	0.255729	0.0259507	0.187748	0.0465001	0.175797	0.0165723	0.153377	0.0280865	0.227834	0.00884982		0.725634	0.599766	1.21351
CAC0536	Short-chain dehydrodenase (gene dltE)	0.39645	0.0140014	0.481358	0.0322926	0.313343	0.044956	0.235468	0.0081077	0.4115	0.0762793	0.321543	0.00710934		0.593943	0.854871	1.02617
CAC0537	Acetylxylan esterase, acyl-CoA esterase or GDSL lipase family, strong similarity to C-terminal region of endoglucanase E precursor	20.8528	1.01067	21.6077	7.7419	11.0639	3.97862	1.94826	0.937278	16.4877	4.23434	8.98405	2.99828		0.0934291	0.763049	0.812017
CAC0538	Beta-mannanase ManB-like enzyme, contains ChW-repeats	0.110267	0.00475584	0.0868989	0.0126099	0.0783558	0.0104095	0	0	0	0	0	0		0	0	0
CAC0539	Beta-mannanase ManB, contains ChW-repeats	0.104801	0.00410679	0.10723	0.0315143	0.132157	0.0316088	0.533707	0.0249724	0.307641	0.285452	0.232494	0.0143613		5.09257	2.86899	1.75922
CAC0540	Beta-mannanase ManB-like enzyme, contains ChW-repeats	0.218268	0.0039813	0.215387	0.084382	0.273931	0.0832494	0.72228	0.0401785	0.336602	0.31499	0.360086	0.0282053		3.30914	1.56278	1.31451
CAC0541	SAM-dependent methyltransferase	0.208779	0.0220216	0.219472	0.0068854	0.213379	0.00428373	0.242075	0.0188836	0.22561	0.0294567	0.248774	0.0131567		1.15948	1.02797	1.16588
CAC0542	Methyl-accepting chemotaxis protein	1.74066	0.169924	3.466	0.150113	0.831566	0.813668	0.465317	0.330945	1.12707	0.398388	1.39981	0.593772		0.267323	0.32518	1.68334
CAC0543	Methyl-accepting chemotaxis protein	0.346107	0.0385325	0.447394	0.0506576	0.231895	0.132657	0.102226	0.0311619	0.112671	0.025855	0.252292	0.0079662		0.295358	0.251837	1.08796
CAC0544	Permease	0.0737007	0.00682061	0.106222	0.0238664	0.696502	0.436944	0	0	0.0601886	0.0080917	0.240597	0.0280314		0	0.566633	0.345437
CAC0545	Uncharacterized small protein, homolog of Treponema (6136517)	0.348487	0.0133521	0.291337	0.00989729	0.497322	0.0796972	0.488548	0.0414608	0.388377	0.109428	0.488859	0.0657338		1.40191	1.33308	0.982982
CAC0546	Uncharacterized membrane protein, homolog of Methanobacterium (2621593)	0.189633	0.00187822	0.115134	0.00769626	0.27853	0.0622258	0.185596	0.0126882	0.421753	0.376791	0.237022	0.0291753		0.978714	3.66314	0.850977
CAC0547	Lactoylglutation lyase	0.370491	0.144245	0.298485	0.0112177	0.334505	0.0308822	0.191061	0.0893083	0.173929	0.0752545	0.171249	0.0318799		0.515697	0.582706	0.511949
CAC0548	Predicted metal-dependent hydrolase	0.692365	0.0323	0.607054	0.0605775	0.945439	0.0787231	0.282432	0.0913123	0.138198	0.0195801	0.236636	0.00226995		0.407923	0.227654	0.250292
CAC0549	Predicted transcriptional regulator	1.54095	0.171039	1.43942	0.0655055	2.44631	0.331372	1.79281	0.340703	1.00506	0.214822	1.62312	0.0584416		1.16345	0.698241	0.663496
CAC0550	Possible sigma factor	0.0772764	0.00210035	0.0923801	0.0118266	0.118137	0.00419825	0.0594252	0.00429966	0	0	0.0868618	0.0201572		0.768995	0	0.735264
CAC0551	Uncharacterized protein with possible cell attachment and effacing function; Cell-adhesion domain;	0.0938933	0.00378046	0.113449	0.0129597	0.16429	0.0165822	0.0597373	0.00206116	0	0	0.0905777	0.0181337		0.636226	0	0.551329
CAC0552	Protein containing cell-adhesion domain	2.00276	0.285504	1.94723	0.64842	5.46504	1.06034	1.41889	0.0966867	0.92263	0.177759	2.42253	1.21945		0.708467	0.473817	0.443276
CAC0553	Hypothetical protein, CF-8 family	5.42912	0.629383	4.71688	1.56755	9.88504	0.46764	5.16619	0.297077	2.66732	0.766955	9.52525	3.89396		0.95157	0.565483	0.963602
CAC0554	Autolytic lysozime (1,4-beta-N-acetylmuramidase), family 25 of glycosyl hydrolases ; peptodoglycan-binding domain	2.68631	0.328058	2.37401	0.714597	5.43399	0.300786	1.07898	0.0613004	0.56261	0.15614	2.16345	0.789504		0.401659	0.236987	0.398134
CAC0555	Predicted membrane protein	0.522575	0.0345294	1.98943	0.523314	0.753903	0.231957	0.0769346	0.00356768	0.345047	0.14898	0.157645	0.0299337		0.147222	0.17344	0.209105
CAC0556	Uncharacterised conserved protein	0.859924	0.0549398	0.982792	0.245725	1.6862	0.43805	0.41303	0.00869617	0.856177	0.129671	0.619555	0.150562		0.48031	0.871168	0.367428
CAC0557	Predicted Zn-dependent protease with possible chaperone function	0.0638325	0.00461654	0.0682601	0.00636499	0.0934756	0.00380782	0	0	0	0	0.0614926	0.0115127		0	0	0.657847
CAC0558	Hypothetical protein	2.66484	0.153705	3.84233	0.794275	3.04231	0.251928	3.03579	0.214263	2.91629	0.294775	2.73272	0.405295		1.1392	0.75899	0.898239
CAC0559	Transcriptional regulator, MarR/EmrR family	0.4977	0.0250309	0.563949	0.112516	0.39017	0.0439693	0.978768	0.21827	0.820123	0.0568397	0.746243	0.033413		1.96658	1.45425	1.91261
CAC0560	Integral membrane protein similar to antibiotic resistance protein B.subtilis	0.300885	0.00479592	0.384171	0.0310457	0.352522	0.0560479	0.493425	0.056957	0.371228	0.0404441	0.390505	0.0279896		1.63991	0.96631	1.10775
CAC0561	Cellulase CelE ortholog; dockerin domain;	0.282308	0.0303759	2.20269	0.228951	0.366202	0.0439733	0.0689129	0.00805126	0.798933	0.299982	0.198934	0.0173371		0.244106	0.362708	0.543237
CAC0562	Predicted membrane protein	1.64464	0.095454	2.7527	1.26151	8.73713	5.08808	1.41836	0.468689	1.17155	0.358473	18.3005	1.67938		0.86241	0.425602	2.09456
CAC0563	Predicted membrane protein	0.906232	0.0737995	1.33028	0.602429	3.70155	2.15352	0.654207	0.143012	0.467343	0.113301	9.5793	1.94993		0.721897	0.351313	2.58792
CAC0564	Response regulator (REC, HTH domains)	0.81296	0.0586156	0.729684	0.090037	1.41752	0.521339	0.919934	0.0425617	0.945358	0.0477032	2.48917	0.0986828		1.13159	1.29557	1.756
CAC0565	Histidine kinase (HAMP, HisKA and HATPase domains)	0.50413	0.0334415	0.409488	0.0201278	0.775539	0.205329	0.400597	0.0131282	0.270804	0.00871394	0.918735	0.0498005		0.794631	0.661323	1.18464
CAC0566	Malate dehydrogenase	1.00161	0.0452131	0.944229	0.0317441	0.695351	0.0289882	0.601349	0.0688021	1.03265	0.204626	1.2609	0.133268		0.600384	1.09364	1.81333
CAC0567	Putative methyltransferase	2.50314	0.151491	3.00492	0.141979	2.215	1.3748	22.5449	1.19526	9.54483	4.51613	17.2161	1.1322		9.00666	3.1764	7.77253
CAC0568	Aspartate semialdehyde dehydrogenase (gene asd)	7.25361	0.629753	4.0668	0.810168	6.1044	2.21948	2.62081	0.587811	3.95398	1.07261	4.90331	0.347239		0.361311	0.972258	0.803242
CAC0569	SACPA operon antiterminator (sacT)	0.413317	0.0340726	0.561846	0.0815897	0.714555	0.033533	0.349079	0.0314073	0.529616	0.114484	0.750643	0.175857		0.844579	0.942636	1.0505
CAC0570	PTS enzyme II, ABC component	4.44709	0.689365	2.60477	0.966021	6.6787	2.0924	6.15234	3.99617	4.18786	0.682421	5.17763	2.46835		1.38345	1.60777	0.775245
CAC0571	Predicted transcriptional regulator	0.59336	0.00580019	0.561418	0.0347606	0.565274	0.0113765	0.741596	0.00905902	0.587339	0.0771404	0.981078	0.136377		1.24982	1.04617	1.73558
CAC0572	Predicted membrane protein	0.532099	0.00577113	0.441029	0.0347192	0.598186	0.0125386	0.638665	0.00654009	0.510485	0.0659156	0.906122	0.133226		1.20027	1.15749	1.51478
CAC0573	Uncharacterized protein, homolog YvqG B.subtilis	0.496083	0.0289991	0.436118	0.0205105	0.605013	0.0297485	0.684631	0.00895979	0.602875	0.0958625	0.944799	0.118412		1.38007	1.38237	1.56162
CAC0574	Pectate lyase H (FS)	0.105543	0.00683966	0.478948	0.266798	0.138203	0.00146446	0	0	0.132387	0.00329853	0.0702013	0.00454249		0	0.276412	0.507959
CAC0575	Pectate lyase H (FS)	0.204068	0.0229257	1.53743	0.964267	0.303052	0.0145094	0.13474	0.00888432	0.590828	0.044795	0.202717	0.00457894		0.660269	0.384297	0.66892
CAC0576	Hypothetical protein	0	0	0.0741484	0.0127716	0.0632796	0.00527255	0	0	0	0	0	0		NC	0	0
CAC0577	Endo-arabinase related enzyme (family 43 glycosyl hydrolase domain and ricin B-like domain)	0.302841	0.0385038	0.917171	0.290084	0.463245	0.0207465	0.297965	0.0821667	0.484753	0.168121	0.27233	0.0793007		0.983897	0.528531	0.587875
CAC0578	Cobalamine-dependent methionine synthase I (methyltransferase and cobalamine-binding domain)	1.17119	0.120257	0.670207	0.0928803	2.32769	0.636665	1.58919	0.0965641	0.891412	0.132472	2.31237	0.239521		1.35689	1.33005	0.993419
CAC0579	Serine protein kinase (prkA protein), P-loop containing	0	0	0.0657979	0.0122909	0	0	0	0	1.06663	1.15499	0	0		NC	16.2108	NC
CAC0580	Similar to yhbH B.subtilis	0.0791487	0.00748778	0.110128	0.0252791	0.103891	0.0130622	0.108648	0.0116436	2.39303	2.39616	0.107396	0.00938244		1.3727	21.7296	1.03373
CAC0581	Stage V sporulation protein R	0.118316	0.00439874	0.153763	0.0560002	0.142232	0.0135607	0.104582	0.00822414	1.60693	1.68691	0.125897	0.0043032		0.883922	10.4507	0.885149
CAC0582	Cobyrinic acid a,c-diamide synthase CobB/CbiA (CBIB protein)	0.954914	0.0491381	0.609081	0.0904346	1.09677	0.50673	2.75198	0.152819	1.31403	0.568241	2.79329	0.226224		2.88191	2.1574	2.54683
CAC0583	CBIK protein (chain A, anaerobic cobalt chelatase)	2.17861	0.11061	1.82064	0.306718	2.74579	1.16975	4.24163	0.314344	2.53764	0.985234	6.85324	0.460969		1.94695	1.39382	2.49591
CAC0584	Precorrin-6B methylase 1 CobL1/CbiE	0.419227	0.0128349	0.388757	0.0757764	0.544342	0.181252	0.771556	0.104303	0.420283	0.153281	1.26568	0.0765402		1.84042	1.0811	2.32515
CAC0585	N-terminal CheY reciever domain fused to C-terminal uncharacterized CheX-like domain	0.600974	0.0233386	0.531619	0.0800282	0.672697	0.103558	1.20825	0.112122	0.300337	0.101876	1.31751	0.0634883		2.01049	0.564949	1.95855
CAC0586	CheX protein (uncharacterized ORF in chemotaxis operon)	0.595239	0.0329407	0.59096	0.0682127	0.634644	0.133395	1.21448	0.0895725	0.318313	0.110186	1.51834	0.069025		2.04032	0.538638	2.39242
CAC0587	Flavodoxin	0.200962	0.0194547	0.346086	0.10105	0.0732443	0.00495574	92.8346	1.6279	41.2795	30.3213	87.6968	3.27792		461.951	119.275	1197.32
CAC0588	Hypothetical protein	0.148199	0.0259852	0.280226	0.0862116	0.0657857	0.013663	31.2569	2.39334	14.1636	9.96786	38.9205	2.49677		210.912	50.5435	591.625
CAC0589	Biotin-(acetyl-CoA carboxylase)ligase	1.28822	0.0862319	0.92124	0.0601805	1.25843	0.540101	0.171082	0.0402699	0.350068	0.183757	0.25823	0.0270188		0.132804	0.379996	0.2052
CAC0590	Riboflavin biosynthesis protein RIBD (pirimidine deaminase and pirimidine reductase)	9.35753	0.103435	8.70619	3.60112	19.4554	8.26936	76.0702	6.3168	29.2581	21.4285	34.6173	2.27636		8.1293	3.36061	1.77931
CAC0591	Riboflavin synthase alpha chain	1.5754	0.0460092	1.66039	0.654646	4.11335	1.54644	14.2824	0.918568	6.11393	4.95309	5.39927	0.360387		9.06593	3.68222	1.31262
CAC0592	Riboflavin biosynthes protein RIBA (GTPcyclohydrolase/3,4-dihydroxy-2-butanone 4-phosphate synthase)	2.67831	0.216487	2.87455	1.27534	6.86815	2.74676	29.004	1.06902	10.2326	8.02594	8.94489	0.699987		10.8292	3.55973	1.30237
CAC0593	Riboflavin synthase beta-chain	4.3421	0.318215	3.766	1.46299	8.5103	3.9206	25.5455	3.63965	7.4618	6.42903	8.64757	0.402268		5.88322	1.98136	1.01613
CAC0594	Predicted phosphate-utilizing enzyme involved in pyridoxine/purine/histidine biosynthesis	7.00815	0.428253	11.1555	2.70532	10.7608	2.75781	48.5981	4.70133	26.6839	16.6451	18.7616	0.851148		6.93451	2.39199	1.74351
CAC0595	Glutamine amidotranspherase (possibly involved in histidine and purine biosinthesis)	2.56769	0.198768	5.62242	2.10355	4.80644	0.673758	2.55071	0.520344	1.16921	0.431328	0.924015	0.0974809		0.99339	0.207955	0.192245
CAC0596	Spore germination protein. gerKA	0.213078	0.009004	0.361704	0.116243	0.338174	0.0523924	1.15181	0.128529	0.535599	0.134129	0.268986	0.0393491		5.40558	1.48077	0.795408
CAC0597	Spore germination protein, gerKB	0.0779943	0.00105098	0.111478	0.0260151	0.0873427	0.00378796	0.182727	0.0268207	0.0929051	0.0163484	0.0680992	0.0029923		2.34283	0.833397	0.779678
CAC0598	Spore germination protein, gerKC	0.0932095	0.000796643	0.141113	0.0344154	0.113152	0.00231843	0.308023	0.043142	0.131566	0.0306279	0.105689	0.00305318		3.30463	0.932346	0.934047
CAC0599	Transcriptional regulator, GntR family	1.32902	0.136684	0.980403	0.0646361	1.00201	0.0579224	1.60171	0.155762	0.677929	0.106585	1.26068	0.107769		1.20518	0.69148	1.25815
CAC0600	Predicted membrane protein	0.525404	0.0464815	0.431404	0.0149489	0.455704	0.0308421	0.629651	0.0341483	0.351932	0.0674718	0.617811	0.0488529		1.19841	0.815783	1.35573
CAC0601	Unchracterized membrane protein, possible permease	0	0	0.0634618	0.00508058	0	0	0	0	0	0	0	0		NC	0	NC
CAC0602	ATP-dependent zinc metallopeptidase FtsH (cell dividion protein)	2.15462	0.101301	2.32832	0.311992	2.28707	0.137283	2.33682	0.315067	3.02345	0.204807	1.73272	0.0922543		1.08456	1.29855	0.757615
CAC0603	Superfamily I DNA and RNA helicase	1.08082	0.0500739	1.08149	0.0753234	1.22225	0.0702815	1.09333	0.131892	0.830536	0.0537985	0.840751	0.123805		1.01157	0.767953	0.687871
CAC0604	Acyl carrier protein phosphodiesterase	0.233354	0.00480851	0.56179	0.157145	0.277679	0.027027	0.403866	0.0545378	0.554789	0.0995944	0.193984	0.0281773		1.73071	0.987538	0.698591
CAC0605	Predicted phosphatase	0.179545	0.00371944	0.449558	0.119663	0.200516	0.03757	0.236419	0.0554736	0.299977	0.0274249	0.122123	0.013285		1.31677	0.66727	0.609043
CAC0606	C-terminal region cation efflux system protein CZCD	1.45117	0.160805	1.63621	0.267599	1.2572	0.110024	1.47905	0.346522	1.15936	0.191555	1.06826	0.0792518		1.01922	0.708561	0.849711
CAC0607	Aspartyl aminopeptidase	1.14563	0.0576294	1.47282	0.30268	0.755135	0.0861834	1.3606	0.19972	1.24842	0.0815188	0.996455	0.0757109		1.18764	0.847639	1.31957
CAC0608	Diaminopimelate decarboxilase, lisA	0.252945	0.0167309	0.613421	0.130486	0.445511	0.0340376	0.712916	0.0141146	0.893306	0.54414	0.482993	0.0156771		2.81846	1.45627	1.08413
CAC0609	Cyclic beta 1-2 glucan synthetase	0.0821355	0.000784159	0.0868182	0.0025644	0.0769752	0.00264026	0	0	0.0690692	0.00473916	0.0587681	0.00335677		0	0.795561	0.763468
CAC0610	Hypothetical protein	0.0896156	0.00870524	0.0869373	0.0141341	0	0	0.0794576	0.0126458	0.0610863	0.00431777	0	0		0.886649	0.702648	NC
CAC0611	Predicted membrane protein, YohK family	0.171344	0.0378749	0.140997	0.0380286	0.0822663	0.00742808	0.133021	0.0502826	0.118724	0.011951	0.0645058	0.00608818		0.776339	0.842034	0.78411
CAC0612	Predicted membrane protein YohJ family	0.207056	0.067799	0.151398	0.0420461	0.103904	0.0114886	0.224653	0.0777226	0.146756	0.00465675	0.0709756	0.00812785		1.08499	0.969336	0.683087
CAC0613	Spore coat protein F	0.106418	0.0027376	0.117425	0.0296748	0.112008	0.00568753	0	0	0.0977469	0.0298318	0.0814318	0.0134392		0	0.832419	0.727017
CAC0614	Spore coat protein F	0.0818341	0.0020831	0.0962792	0.0192477	0.090663	0.00283468	0	0	0.101216	0.0269843	0.0714969	0.00609159		0	1.05128	0.788601
CAC0615	Uncharacterized consrved protein, YHJR B.subtilis family	0	0	0	0	0	0	0	0	0	0	0	0		NC	NC	NC
CAC0616	Predicted membrane protein	0.402214	0.0181278	0.424039	0.118383	0.572022	0.0195719	0.241483	0.0108657	0.407053	0.117657	0.436595	0.0290757		0.600385	0.959944	0.763249
CAC0617	Hypothetical protein, CF-25 family	0.138894	0.0174784	0.119915	0.00264416	0.12573	0.0115116	0.0912758	0.00528086	0.0898908	0.00867169	0.0894981	0.00475249		0.657163	0.74962	0.711829
CAC0618	Uncharacterised permease, similar to ABC transporter (permease)	0.163024	0.00967433	0.197259	0.00707625	0.151842	0.00742285	0.106632	0.0106239	0.21688	0.0580627	0.106086	0.00874104		0.654088	1.09946	0.698662
CAC0619	Nitrate ABC transporter ATP binding protein	0.0874011	0.00396825	0.0991874	0.00274695	0.0752774	0.00327849	0.0715653	0.00566153	0.129177	0.0358115	0.0677664	0.00381644		0.818815	1.30236	0.900222
CAC0620	ABC transporter, periplasmic-binding, putative	0.0807751	0.00154873	0.0855723	0.00562921	0.0731908	0.00249589	0.0646239	0.00415664	0.0930169	0.0201667	0.0602012	0.00303446		0.800047	1.087	0.822525
CAC0621	Exopolyphosphatase	0	0	0	0	0	0	0	0	0	0	0	0		NC	NC	NC
CAC0622	Polyphosphate kinase	0.0752333	0.00726051	0.0754416	0.00260187	0.0810435	0.0170223	0	0	0	0	0	0		0	0	0
CAC0623	Hypothetical protein	0.284966	0.0270391	1.07095	1.05701	0.241174	0.0167018	0.28551	0.0257836	8.08613	4.69899	0.180585	0.0141332		1.00191	7.5504	0.748772
CAC0624	Hypothetical protein	0	0	0.0656337	0.00982488	0.0693063	0.0188062	0	0	0.0688413	0.00350354	0	0		NC	1.04887	0
CAC0625	Possible periplasmic aspartyl protease	0.368723	0.02848	0.317837	0.0944006	0.355131	0.146487	0.190909	0.0226179	0.346526	0.208299	0.196273	0.00952315		0.517758	1.09027	0.552676
CAC0626	Tryptophan-tRNA synthetase, trpS	0.267103	0.00631512	0.626508	0.458067	0.340621	0.0178544	0.403415	0.0987965	0.303821	0.0314003	0.411389	0.225398		1.51034	0.484943	1.20776
CAC0627	Transcriptional regulator, MarR/EmrR family	0.899688	0.073952	1.39716	0.637976	0.864973	0.0222934	1.04235	0.117776	0.924525	0.209363	1.03038	0.41607		1.15856	0.66172	1.19123
CAC0628	Putative Mn transporter, NRAMP family	0.101249	0.00173963	0.151382	0.0314271	0.0986389	0.00549727	0.0728163	0.0184203	0.0654119	0.00746371	0	0		0.719178	0.432098	0
CAC0629	Predicted hydrolase of the HAD family	0.561695	0.0376352	0.635164	0.116511	0.678735	0.069396	0.873331	0.108442	0.502357	0.179709	0.79352	0.0503936		1.55481	0.79091	1.16912
CAC0630	Peptide chain ralease factor 3 (RF-3)	0.630085	0.0170108	0.522828	0.0711222	0.471988	0.0393156	0.527599	0.0714331	0.258173	0.0397725	0.418781	0.119964		0.837345	0.493801	0.887269
CAC0631	Signal transduction protein containing diguanylate cyclase/phosphodiesterase domain (GGDEF) and domain (EAL)	0.153622	0.00362556	0.114832	0.00913153	0.193861	0.00858685	0.128285	0.0156398	0.0909702	0.0175217	0.238171	0.0328953		0.835074	0.792204	1.22857
CAC0632	Predicted phosphatase	0.699204	0.102485	0.455046	0.0552701	0.628249	0.026394	0.357563	0.0560873	0.19659	0.0190799	0.478667	0.100437		0.511386	0.432023	0.761906
CAC0633	Predicted phosphatase	1.08095	0.0748102	0.859392	0.0655712	1.16371	0.0321545	0.350579	0.044888	0.20852	0.0537023	0.504672	0.0391415		0.324324	0.242636	0.433676
CAC0634	Predicted membrane protein	1.05749	0.237538	2.15804	1.2302	1.19791	0.156838	1.54686	0.448081	2.01639	0.515307	1.43369	0.404479		1.46276	0.934361	1.19683
CAC0635	Zinc finger domain	34.9447	2.18775	37.9276	4.46222	32.2208	1.23834	24.1451	2.1819	18.7979	2.69573	27.0256	3.92489		0.690952	0.495627	0.838762
CAC0636	Signal transduction protein containing diguanilate cyclase/phosphodiesterase domain (GGDEF)	0.579664	0.0292612	0.637759	0.0413132	0.416877	0.083311	0.389167	0.107304	0.327145	0.0657039	0.263241	0.0261752		0.671366	0.51296	0.631461
CAC0637	Tyrosyl-tRNA synthetase	1.72417	0.133931	1.78383	0.0727531	1.29255	0.349307	2.0581	0.248953	1.53324	0.240658	1.39938	0.0750799		1.19367	0.859525	1.08265
CAC0638	Hypothetical protein	0.890564	0.0265438	0.703748	0.156159	0.7722	0.043199	1.12846	0.026815	0.742081	0.251426	1.29638	0.18958		1.26713	1.05447	1.67881
CAC0639	Flagellar biosynthesis related protein	9.58726	0.0275361	6.3802	0.259815	7.04453	0.18697	10.6652	0.527739	9.30623	1.46833	10.4993	0.845001		1.11244	1.45861	1.49042
CAC0640	Predicted phoshohydrolase	3.56902	0.0937859	2.67391	0.0913646	3.03411	0.0708027	3.46082	0.104135	2.47586	0.533959	3.44356	0.291721		0.969682	0.925932	1.13495
CAC0641	Uncharacterized conserved protein	0.501133	0.0711762	0.41315	0.0236066	0.406201	0.048316	0.256063	0.0173864	0.451812	0.0633317	0.259991	0.0141753		0.510969	1.09358	0.640054
CAC0642	Conserved domain seen in the bacterial SpoT	1.31123	0.0728938	1.30704	0.0889536	0.977891	0.135254	0.730054	0.0309834	0.694878	0.104094	0.522909	0.0689518		0.556769	0.53164	0.534732
CAC0643	Putative spore germination protein	0	0	0	0	0	0	0	0	0.0582318	0.00599769	0	0		NC	NC	NC
CAC0644	Spore germination protein gerKA	0.180446	0.0253456	0.156809	0.00566873	0.177588	0.0275907	0.12971	0.00917638	0.172885	0.00737727	0.141355	0.00378012		0.71883	1.10252	0.79597
CAC0645	Similar to spore germination protein	0.217585	0.0162126	0.186331	0.0127156	0.207421	0.0279022	0.188762	0.0292319	0.173456	0.0100932	0.14489	0.0104099		0.867533	0.930906	0.698531
CAC0646	Leucyl-tRNA synthetase	0.900913	0.0829893	1.80317	0.41698	1.07637	0.122104	5.55602	4.70353	0.977081	0.252642	1.63863	0.564075		6.1671	0.541868	1.52236
CAC0647	Predicted membrane protein	1.56155	0.106797	1.0145	0.0612926	1.78046	0.319572	1.31702	0.102783	0.582278	0.201224	1.42172	0.0164047		0.843401	0.573955	0.798511
CAC0648	Molecular chaperone, DnaJ family (contain C-term. Zn finger domain)	1.20562	0.0614871	0.775147	0.0152612	1.51708	0.266277	1.14199	0.155879	0.546427	0.16181	1.07061	0.154776		0.947218	0.704932	0.705705
CAC0649	Uncharacterized protein, homolog of Thermotoga maritima (4982386)	2.91807	0.0121495	1.86106	0.0344128	3.47507	0.691127	4.89188	0.215337	2.09944	0.771855	3.90103	0.217724		1.67641	1.12809	1.12258
CAC0650	Adenilate cyclase, class2 (thermophilic)	0.685815	0.0129107	0.424452	0.0261804	0.790283	0.117063	0.926103	0.0727462	0.48185	0.166111	0.717965	0.091287		1.35037	1.13523	0.908491
CAC0651	Hypothetical protein	0.24065	0.0277684	0.198091	0.0200213	0.255014	0.0452374	0.421707	0.054571	0.315533	0.083704	0.284403	0.0530292		1.75237	1.59287	1.11524
CAC0652	Uncharacterized conserved membrane protein, similar to MDR (VANZ) ORF of Enterococcus	0.234765	0.0115494	0.228472	0.0163319	0.292614	0.0524328	0.474242	0.0852147	0.250321	0.0730804	0.336146	0.0723735		2.02007	1.09563	1.14877
CAC0653	Response regulator (CheY-like receiver domain and HTH DNA binding domain)	0.303862	0.0220087	0.235077	0.0122052	0.263899	0.0146316	0.233998	0.0104317	0.362361	0.0608467	0.269581	0.0158736		0.77008	1.54145	1.02153
CAC0654	Sensory transduction histidine kinase	0.43635	0.00825123	0.38386	0.0215089	0.44168	0.00941541	0.294144	0.0134595	0.497395	0.0703843	0.421246	0.0297789		0.674101	1.29577	0.953736
CAC0655	Hypothetical protein, CF-26 family	0.256963	0.0247858	0.621059	0.0278825	0.149266	0.0778312	0.115404	0.0116951	0.884762	0.360762	0.184565	0.0347588		0.449108	1.4246	1.23648
CAC0656	Predicted transposase (3' fragment)	0	0	0	0	0	0	0	0	0	0	0	0		NC	NC	NC
CAC0657	Predicted transposase (5' fragment)	0.350608	0.0239914	0.319168	0.0228433	0.280574	0.0458416	0.395013	0.063255	0.23161	0.0269634	0.298485	0.01221		1.12665	0.72567	1.06384
CAC0658	Fe-S oxidoreductase	0.728094	0.0434558	1.26453	0.313963	0.103355	0.0256902	0	0	6.04483	4.0222	0.0919366	0.0214238		0	4.78031	0.889524
CAC0659	Predicted Zn-dependent peptidase	0.518235	0.0872141	0.840775	0.245416	0.0885568	0.0140963	0	0	3.58437	2.48244	0.0776832	0.0124128		0	4.26318	0.877213
CAC0660	Hypothetical protein, CF-26 family	5.73066	0.37491	15.6315	5.28698	0.735788	0.335786	0.384003	0.0424329	42.0882	18.4251	1.02527	0.184342		0.0670086	2.69253	1.39343
CAC0661	ABC transporter ATP-binding protein (multidrug resistance protein)	0.274258	0.0148813	0.513315	0.142906	0.0976762	0.00791707	0.0789358	0.010845	0.854339	0.524621	0.0885872	0.00256039		0.287815	1.66436	0.906948
CAC0662	Sugar ABC transporter, periplasmic sugar-bindind protein	0	0	0.0955586	0.0240012	0	0	0	0	0.0754229	0.0113045	0	0		NC	0.789284	NC
CAC0663	Hypothetical protein	0.613067	0.0714387	3.20143	1.52941	0.915248	0.248725	0.157546	0.0354748	15.4838	3.73286	0.4532	0.0852383		0.25698	4.83654	0.495166
CAC0664	Sugar-binding periplasmic protein	0	0	0.113158	0.0196883	0	0	0	0	0.308627	0.106126	0	0		NC	2.72739	NC
CAC0665	ABC-type sugar transport system, permease component	0.086412	0.0020719	0.271982	0.0406878	0.0943893	0.00773121	0	0	1.19403	0.3735	0.0626293	0.00256938		0	4.3901	0.663522
CAC0666	Sugar permease	0.12484	0.0102407	0.463347	0.0899225	0.141326	0.0152798	0.064289	0.00489375	3.81822	1.38289	0.105533	0.0125221		0.51497	8.24053	0.746732
CAC0667	Sugar-binding periplasmic protein	0.157453	0.004694	0.606709	0.121471	0.170057	0.0191541	0.0894819	0.0071544	4.09049	1.11099	0.126331	0.0378458		0.568309	6.74209	0.742876
CAC0668	Predicted membrane protein	0.082628	0.0135751	0.147296	0.0269266	0.0743674	0.00377004	0	0	0.458789	0.134967	0.0628012	0.00371469		0	3.11474	0.844472
CAC0669	Hypothetical protein	0.0798628	0.0052083	0.0894208	0.0092042	0.102033	0.0699195	0.285775	0.0719751	0.11835	0.0467995	0.210028	0.0158154		3.57832	1.32351	2.05843
CAC0670	Hypothetical protein	0.0697683	0.00486305	0.0813579	0.00632002	0.0973793	0.0298607	0.0594667	0.000841127	0.0689967	0.00149079	0.0671228	0.00564553		0.852345	0.848064	0.689292
CAC0671	Ortholog yrbG, yetE, ykjA, ydfS, ydfR B.subtilis	0	0	0	0	0	0	0	0	0	0	0	0		NC	NC	NC
CAC0672	Fision threonyl-tRNA synthetase (N-terminal part) and uridine kinase	0.543496	0.0229119	0.468434	0.037813	0.552713	0.0269601	0.547668	0.0575041	0.604552	0.102031	0.716114	0.129187		1.00768	1.29058	1.29563
CAC0673	L-serine dehydratase, beta chain	0.948877	0.0721516	0.863774	0.105942	1.03716	0.111176	0.866418	0.0416007	1.03401	0.259337	1.29561	0.18209		0.913099	1.19709	1.24919
CAC0674	L-serine dehydratase, alpha chain	0.482677	0.0370201	0.450132	0.0331759	0.488235	0.0328235	0.517206	0.0375885	0.439933	0.0955911	0.664911	0.0496773		1.07154	0.977341	1.36187
CAC0675	Hypothetical protein	0.0641	0.00115126	0	0	0.0645936	0.00532019	0	0	0	0	0	0		0	NC	0
CAC0676	Phosphatidylserine synthase	3.1416	0.649969	2.15408	0.222011	3.01305	0.102274	2.68279	0.314391	1.25026	0.349081	2.39044	0.484076		0.853955	0.580416	0.793362
CAC0677	uncharacterized conserved protein, YdjX/UPF0043 family	2.03264	0.0826659	1.0406	0.126902	2.20677	0.106927	2.47332	0.195096	1.4568	0.213163	2.60136	0.610911		1.2168	1.39996	1.17881
CAC0678	CBS domains	0.94316	0.145346	0.457874	0.119944	0.911196	0.0231718	0.416617	0.0436595	0.328651	0.0848254	0.528137	0.088457		0.441724	0.717776	0.579608
CAC0679	Unsharacterized protein, BmrU family	2.19162	0.152337	1.98197	0.216447	1.86433	0.0857924	2.29275	0.0119062	2.01751	0.268126	2.5151	0.0635505		1.04614	1.01793	1.34906
CAC0680	Predicted membrane protein	0.694708	0.0212751	0.68645	0.0552671	0.754852	0.019696	0.417617	0.0112187	0.319478	0.0116814	0.444712	0.0690989		0.60114	0.465406	0.589138
CAC0681	Nitrogen regulatory protein PII, gene nrgB	4.00324	0.1926	2.94403	0.0902475	2.73666	0.15143	3.18646	0.288643	2.08538	0.292425	2.64258	0.195661		0.795971	0.708341	0.965625
CAC0682	Ammonium transporter (membrane protein nrgA)	0.24194	0.0118625	0.223176	0.0239932	0.308844	0.0458261	0.212757	0.0110067	0.127037	0.0155941	0.171972	0.030177		0.879378	0.569224	0.556824
CAC0683	Hypothetical protein	2.97168	0.513045	0.601394	0.196839	1.61616	0.135682	3.63834	0.77762	0.76656	0.0746283	2.7592	0.17113		1.22434	1.27464	1.70725
CAC0684	CBS domains	6.85638	0.853147	1.13255	0.387443	3.2599	0.113809	6.7632	1.196	1.45386	0.147238	5.98326	0.429352		0.98641	1.2837	1.83541
CAC0685	Putative Mn transporter, NRAMP family	2.12369	0.139222	0.470586	0.180285	1.09325	0.103203	0.771071	0.274534	0.202358	0.0312421	0.551475	0.0199447		0.36308	0.430013	0.504435
CAC0686	Spore cortex-lytic enzyme prepeptide; peptodoglycan-binding domain	0.0844215	0.00179745	0.0934262	0.0122541	0.0774745	0.00753655	0.0738388	0.0100771	0.0887486	0.0197011	0.0605822	0.0043478		0.874644	0.949932	0.781963
CAC0687	Serine acetyltransferase	0.884534	0.163335	0.894789	0.279572	1.01181	0.0505111	1.06067	0.0427743	0.875862	0.579816	0.895261	0.0962621		1.19913	0.978847	0.884811
CAC0688	1-acyl-sn-glycerol-3-phosphate acyltransferase	0.26746	0.0443517	0.279712	0.00640249	0.275006	0.0174838	0.166591	0.0347274	0.111496	0.00836459	0.133679	0.00737825		0.622865	0.398612	0.486094
CAC0689	Predicted endonuclease, gene nth	0.537915	0.00513897	0.476902	0.0873456	0.426658	0.0147687	0.373908	0.0766156	0.258536	0.0603898	0.280107	0.0235785		0.695106	0.542115	0.656513
CAC0690	Endoglucanase, aminopeptidase M42 family	1.95848	0.138066	3.08565	0.801899	1.97597	0.0295247	1.65048	0.231066	2.12075	0.309372	2.01155	0.399495		0.842738	0.687296	1.01801
CAC0691	Uncharacterized conserved protein, VanW of Enterococcus faecalis related	0.403554	0.0283908	0.437652	0.0290004	0.497594	0.00902273	0.254933	0.0127173	0.385359	0.0673911	0.544523	0.028776		0.631719	0.880515	1.09431
CAC0692	Glucuronate isomerase	0.20549	0.00920896	0.554132	0.112969	0.264004	0.0286313	0.0907675	0.0167712	0.199785	0.0262019	0.196889	0.0308037		0.441712	0.360536	0.745781
CAC0693	Transcriptional regulator of the LacI family	0.263509	0.0649573	0.266982	0.0294258	0.221364	0.015362	0.173022	0.0312796	0.119954	0.0115722	0.156025	0.0268014		0.65661	0.449295	0.704832
CAC0694	Permease of the Na+: galactoside symporter family	0.342441	0.0499723	0.509827	0.0976305	0.381127	0.0467774	0.195584	0.0313258	0.193269	0.0102311	0.278115	0.00860472		0.571147	0.379088	0.729717
CAC0695	Altronate oxidoreductase	0.24412	0.0300961	0.471716	0.0746637	0.199525	0.0584994	0.131095	0.0314433	0.187585	0.00143364	0.221878	0.00169876		0.53701	0.397666	1.11203
CAC0696	Putative altronate dehydratase	0.204112	0.0168726	0.339737	0.046566	0.168773	0.0465957	0.0885425	0.0127118	0.1166	0.00297075	0.138352	0.0118025		0.433794	0.343207	0.819749
CAC0697	Galactose mutarotase related enzyme	0.162318	0.0257476	0.263776	0.0495663	0.141063	0.0295515	0.0701031	0.0182895	0.0834794	0.00944258	0.124683	0.0082945		0.431887	0.316478	0.883882
CAC0698	Predicted hydrolase of the HAD superfamily	0.343811	0.0486242	0.405878	0.0560966	0.23676	0.0377978	0.267598	0.0212211	0.189086	0.0436519	0.213901	0.0258108		0.778329	0.46587	0.903452
CAC0699	Spore photoproduct lyase, splB	1.75928	0.087879	1.38559	0.171141	1.08101	0.163577	1.09986	0.110047	0.561919	0.136501	0.642057	0.016383		0.625175	0.405544	0.593942
CAC0700	Predicted tRNA-methylase (SpoU class)	4.08112	0.63198	5.56804	1.38636	3.4731	0.187312	5.65437	0.825669	6.10663	0.305872	3.58185	0.265258		1.3855	1.09673	1.03131
CAC0701	Uncharacterised protein, DegV family	2.18078	0.325655	4.18401	1.03215	2.01733	0.136164	2.28425	0.475955	3.73002	0.0711804	1.26529	0.0636894		1.04744	0.891495	0.62721
CAC0702	Predicted lipoprotein, Med/BMP family	0.401239	0.00789177	0.534723	0.121683	0.41172	0.0783197	0.278822	0.0465442	0.918988	0.736252	0.431114	0.068662		0.694903	1.71862	1.0471
CAC0703	Sugar ABC-transporter, ATP-ase component	0.429783	0.016991	0.581987	0.129643	0.401514	0.0790834	0.208156	0.0634329	1.47577	1.34742	0.280412	0.0669901		0.484329	2.53574	0.698386
CAC0704	Sugar ABC transporter, permease protein	0.350716	0.0229035	0.435841	0.0731843	0.33756	0.0559175	0.218069	0.0519591	1.1385	0.860219	0.309093	0.0557518		0.621781	2.6122	0.915669
CAC0705	Sugar ABC transporter, permease protein	0.177452	0.00981515	0.281867	0.0453642	0.197978	0.0316423	0	0	0.0824074	0.0267357	0	0		0	0.292363	0
CAC0706	Endo-1,4-beta glucanase (fused to two ricin-B-like domains)	1.18897	0.127511	0.485658	0.195183	5.10793	2.58628	0.0968698	0.036814	0.328334	0.281839	0.586525	0.113843		0.0814736	0.67606	0.114826
CAC0707	RNA polymerase sigma-54 factor	3.94259	0.779451	2.88266	0.498134	6.828	1.45202	1.8142	0.61422	2.08212	0.40443	5.94021	0.628666		0.460153	0.72229	0.869978
CAC0708	Putative transcriptional regulator	2.02844	0.488781	2.48971	0.557084	2.59337	0.773622	6.22679	2.9098	3.0094	0.250224	2.41111	0.213756		3.06974	1.20874	0.929722
CAC0709	Glyceraldehyde 3-phosphate dehydrogenase, gene gapC	56.7076	2.24692	66.2842	10.8103	54.1431	12.1084	62.9818	7.04394	36.6546	2.63304	42.1379	1.96909		1.11064	0.552991	0.77827
CAC0710	3-phosphoglycerate kinase	14.4284	0.82012	15.4661	3.50172	15.8112	1.35504	24.9401	4.24786	13.5488	0.528307	14.1771	0.696447		1.72854	0.87603	0.896651
CAC0711	Triosephosphate isomerase	20.965	0.325575	19.2722	3.17096	23.5899	1.53192	21.5616	2.5166	11.1992	1.38547	15.7174	1.47718		1.02845	0.581108	0.666275
CAC0712	2,3-bisphosphoglycerate-independent phosphoglycerate mutase gene	5.1767	0.196658	7.22021	2.1031	5.42305	1.30283	14.6354	4.77173	6.12747	0.676676	6.51835	0.228053		2.82716	0.848654	1.20197
CAC0713	Enolase	8.17549	0.450928	14.6506	1.55604	7.87815	2.1738	24.4096	6.36068	11.3076	0.494747	9.40863	0.333252		2.9857	0.771819	1.19427
CAC0714	Membrane protein secG involved in protein secretion	3.05348	0.533282	3.38195	0.251356	2.70762	0.552267	1.54981	0.166989	1.95935	0.131486	2.33482	0.276368		0.507557	0.579354	0.862317
CAC0715	FUSION ribonuclease and ribosomal protein S1 domain	2.20138	0.05691	1.85873	0.0668374	3.14121	0.441821	2.20738	0.160463	3.41316	0.571756	2.59674	0.143062		1.00273	1.83629	0.826671
CAC0716	TmRNA-binding protein SmpB	2.04891	0.175838	1.24307	0.114133	2.15745	0.277825	1.45999	0.168688	1.23812	0.290191	2.14488	0.205934		0.712568	0.996011	0.994171
CAC0717	Predicted membrane protein	0.186683	0.00609746	0.644624	0.329418	0.191702	0.0102821	0.151345	0.0397606	0.246447	0.0911929	0.138532	0.0332283		0.810708	0.382312	0.722646
CAC0718	Ortholog ycnD B.subtilis, nitroreductase	0.15532	0.00772814	0.668717	0.35509	0.0851202	0.0115337	0.160044	0.0475003	0.25089	0.039435	0.0886783	0.00562688		1.03041	0.375182	1.0418
CAC0719	Epoxide hydrolase, similar to eukaryotic	0.163992	0.0110854	0.128647	0.0172727	0.165716	0.0213569	0.0743151	0.0065369	0	0	0.0809181	0.00204002		0.453164	0	0.488294
CAC0720	Hypothetical protein	0.228841	0.0384421	0.154431	0.00471132	0.164577	0.00542393	0.152728	0.0142133	0.0844262	0.00296377	0.135264	0.0011524		0.667395	0.546693	0.821892
CAC0721	AraC-type DNA-binding domain-containing protein	0.444843	0.0523195	0.297176	0.0148261	0.339085	0.0237733	0.323494	0.0354382	0.16446	0.0254775	0.304077	0.00282678		0.72721	0.55341	0.896758
CAC0722	Predicted membrane protein; CF-9 family	0.233555	0.0151023	0.153213	0.0115047	0.165708	0.00986543	0.139014	0.0202009	0.105492	0.0304176	0.145051	0.024414		0.595208	0.688529	0.875341
CAC0723	Transcriptional regulator, AcrR family	0.296653	0.0648714	0.204787	0.00903607	0.25521	0.0206135	0.280443	0.0769377	0.158274	0.0147284	0.260747	0.0121457		0.945358	0.772871	1.02169
CAC0724	Transcriptional regulator, AcrR family	0.118462	0.00590379	0.0923255	0.00689878	0.0973024	0.00770942	0.0817031	0.013791	0.060568	0.00589076	0.0953565	0.00324188		0.689699	0.656027	0.980002
CAC0725	Predicted membrane protein; CF-9 family	0.168566	0.0112371	0.171746	0.0237625	0.139553	0.0321683	0.189406	0.0275375	0.110832	0.00778574	0.180714	0.00567824		1.12363	0.645322	1.29495
CAC0726	Ribose 5-phosphate isomerase RpiB	0.0873508	0.00274073	0.0796123	0.00877772	0.0738079	0.00213364	0	0	0	0	0	0		0	0	0
CAC0727	Amino acid permease, gene yifK	10.0149	0.875576	6.59902	0.915749	9.02045	0.789223	7.49225	1.58643	8.3326	2.40057	7.36373	0.758569		0.748113	1.2627	0.816338
CAC0728	SAM-dependent methyltransferase	2.21532	0.115565	2.28532	0.45417	2.44577	0.0891123	2.8233	0.245097	2.71264	0.686854	1.6573	0.113846		1.27444	1.18698	0.677618
CAC0729	Hypothetical protein	1.53405	0.141646	1.71661	0.257315	1.14879	0.124353	1.06035	0.0829421	1.89698	0.404145	0.899702	0.116082		0.691209	1.10508	0.783177
CAC0730	Predicted permease	0.245551	0.053839	0.158575	0.00611936	0.217611	0.028509	0.129234	0.00598843	0.0900452	0.0230187	0.136142	0.00254885		0.5263	0.56784	0.625622
CAC0731	FUSION: Nucleoside-diphosphate-sugar epimerase and GAF domain	0.0670886	0.00300806	0	0	0.0758733	0.0150204	0.0894527	0.022976	0	0	0.0905826	0.000853885		1.33335	NC	1.19387
CAC0732	Predicted membrane protein	0.0715624	0.000593251	0.0652459	0.00769814	0.0745576	0.0052383	0.11122	0.0234883	0	0	0.113752	0.00632449		1.55416	0	1.52569
CAC0733	Predicted membrane protein	0.0640798	0.00346678	0.0622816	0.00646218	0.0753568	0.00873682	0.0817212	0.0114701	0	0	0.08998	0.00496268		1.2753	0	1.19405
CAC0734	Glycosyltransferases I (lipopolysaccharide biosynthesis protein-related protein)	0	0	0.0624976	0.0140292	0.0645264	0.00243021	0.0822378	0.016296	0	0	0.0757636	0.00873036		NC	0	1.17415
CAC0735	Transmembrane protein, ortholog TM1408	0.0626344	0.00208166	0	0	0.0744619	0.00657527	0	0	0	0	0	0		0	NC	0
CAC0736	Possible glucanotransferase (putative endo alpha-1,4 polygalactosaminidase related protein)	0.335703	0.00778971	0.271771	0.0222328	0.299393	0.022438	0.171194	0.013362	0.173901	0.0178093	0.196979	0.0111939		0.509956	0.63988	0.657926
CAC0737	glutamate dehydrogenase (NADH dependent), gdh	0	0	0	0	0	0	0	0	0.0925089	0.0467562	0	0		NC	NC	NC
CAC0738	DNA polymerase III epsilon subunit (3'-5' exonuclease) containing BRCT domain	0.686857	0.0197161	1.03506	0.313566	0.812506	0.0484736	0.650513	0.029928	1.29507	0.0627029	0.616616	0.0602605		0.947086	1.25121	0.758907
CAC0739	Predicted membrane protein	0.454617	0.023057	0.571665	0.202095	0.508692	0.0639276	0.401102	0.0410243	0.578903	0.0734372	0.289419	0.0578679		0.882285	1.01266	0.568946
CAC0740	Uncharacterized conserved protein, YlxP family	0.20637	0.00906182	0.206626	0.0479315	0.279255	0.0866427	0.237627	0.0158992	0.383548	0.126329	0.134236	0.0188772		1.15146	1.85624	0.480694
CAC0741	Methyl-accepting chemotaxis protein	0.155361	0.0108433	0.186807	0.054274	0.160404	0.0544108	0.0828274	0.00865509	0.0811886	0.014827	0.200851	0.0172684		0.533128	0.434613	1.25216
CAC0742	Uncharacterized protein, containing predicted phosphatase domain	12.8198	0.380726	5.26611	3.63079	0.510961	0.0512163	2.31236	0.965588	9.60823	3.94173	0.167289	0.0232385		0.180375	1.82454	0.3274
CAC0743	6-phospho-beta-glucosidase	0.515356	0.0371693	0.321583	0.113824	0.873525	0.268855	0.10816	0.0372555	0.101223	0.0171369	0.223655	0.0647931		0.209874	0.314765	0.256037
CAC0744	Na+/H+ antiporter, ortholog YQKI B.subtilis	0.351355	0.0514136	0.196831	0.0630662	0.165993	0.00778506	0.192025	0.0647818	0.0641073	0.00841849	0.106031	0.00108998		0.546526	0.325698	0.638769
CAC0745	Transcriptional regulator, LysR family	0.152795	0.0183462	0.211513	0.042977	0.150293	0.00627766	0.138473	0.0320644	0.125895	0.0257342	0.104419	0.00101433		0.906264	0.595211	0.694768
CAC0746	Secreted protease metal-dependent protease	4.10932	0.141516	9.71693	4.62232	3.05796	0.523272	1.40153	0.553192	4.49896	0.760635	2.35972	0.979347		0.341062	0.463002	0.771662
CAC0747	Secreted protein containing uncharacterized conserved protein of ErfK family	3.26031	0.237637	3.7788	0.680802	3.79787	0.233638	5.8422	0.843628	7.51452	0.290251	4.57524	0.327765		1.79192	1.9886	1.20469
CAC0748	Nitroreductase family protein	0.193428	0.0114768	0.508418	0.0534952	0.233468	0.0364747	0.364776	0.0572565	0.686588	0.0799198	0.169638	0.0188734		1.88585	1.35044	0.726599
CAC0749	HD hydrolase superfamily protein	0.130978	0.0104203	0.291774	0.0325573	0.138681	0.0174315	0.133312	0.0295796	0.146799	0.0104189	0.0752328	0.00201566		1.01782	0.503125	0.54249
CAC0750	Hypothetical protein	0.0652936	0.00124148	0.082181	0.015613	0.0706806	0.00547135	0	0	0.110218	0.0556705	0	0		0	1.34116	0
CAC0751	Permease	0.570224	0.0332067	0.945365	0.612306	3.82563	0.216386	2.94062	0.371222	4.23421	2.04323	5.01125	1.06141		5.15695	4.47892	1.30992
CAC0752	Homolog of eukaryotic DNA ligase III	0.228028	0.016542	0.157799	0.0261924	0.259289	0.0202739	0.180451	0.00867017	0.131823	0.0119311	0.155062	0.0182686		0.791354	0.835384	0.598027
CAC0753	PolyA polymerase related protein (HD hydrolase) and P-loop ATP-ase domain	0.171235	0.00574816	0.132056	0.0202757	0.202262	0.019609	0.135893	0.00865914	0.0859773	0.00392734	0.138192	0.0270523		0.793606	0.651067	0.683231
CAC0754	Hypothetical protein	0.0979995	0.00744362	0	0	0.195574	0.0751936	0.0699599	0.00979483	0.0747704	0.0374533	0.0811804	0.0107523		0.713881	NC	0.415087
CAC0755	Multimeric flavodoxin WrbA family protein, diverged or disrupted	0.372726	0.0184032	0.37589	0.0400523	0.381779	0.0316836	0.123291	0.0247485	0.232697	0.0452623	0.387309	0.13467		0.330781	0.619054	1.01449
CAC0756	Multimeric flavodoxin WrbA	0.679114	0.067972	0.679157	0.0806816	0.777141	0.0410082	0.301067	0.0765083	0.638109	0.107762	0.764375	0.246278		0.443323	0.939561	0.983572
CAC0757	Predicted membrane protein	0.939142	0.0320913	0.712848	0.0289436	1.13755	0.145317	1.58429	0.0260427	1.01576	0.171586	1.55175	0.167241		1.68695	1.42494	1.36412
CAC0758	Hypothetical protein, CF-27 family	0.0810856	0.00182781	0.0679473	0.000435473	0.102551	0.0106285	0.0773522	0.00334853	0.0632131	0.00323453	0.0893186	0.00278383		0.953957	0.930326	0.870971
CAC0759	Hypothetical protein	0.155599	0.00940175	0.118609	0.0148439	0.220862	0.0374386	0.152927	0.00798377	0.103464	0.00880362	0.167724	0.00583109		0.982825	0.87231	0.759404
CAC0760	Uncharacterized conserved protein, YTFE family, possibly metal-binding	0.1145	0.00577035	0.0938577	0.00566084	0.148756	0.0187922	0.107527	0.0054428	0.0739234	0.00223803	0.120584	0.00506106		0.939101	0.787612	0.810618
CAC0761	Predicted membrane protein	0.0750476	0.00573017	0.0699253	0.00108173	0.078695	0.00492634	0	0	0	0	0.0579725	0.0034039		0	0	0.736673
CAC0762	Permease, probably tetracycline resistance protein	0.075023	0.00210714	0.0650371	0.00904968	0.0837206	0.00767136	0	0	0	0	0	0		0	0	0
CAC0763	Transcriptional regulator, MarR family	0.469274	0.0313644	0.326883	0.0207531	0.608106	0.0829602	0.46393	0.0424359	0.226089	0.0297371	0.527701	0.0574191		0.988611	0.69165	0.867777
CAC0764	NADPH-dependent glutamate synthase beta chain	2.46336	0.154108	4.30897	1.10252	2.8191	0.331142	3.82522	0.733992	6.16991	0.799106	2.83796	0.411534		1.55285	1.43188	1.00669
CAC0765	Fe-S oxidoreductase	0.137253	0.00848689	0.257776	0.0490916	0.140866	0.0250331	0.171463	0.0396201	0.17306	0.0208759	0.0932014	0.00464279		1.24925	0.671359	0.661631
CAC0766	Predicted transcriptional regulator (MerR family)	0.308976	0.0377038	0.615597	0.177314	0.346839	0.0468697	0.394395	0.0579182	0.424474	0.0587536	0.213309	0.0255381		1.27646	0.689532	0.615007
CAC0767	Fe-S oxidoreductase	0.590611	0.0499504	0.961215	0.341026	0.614161	0.0514269	0.350688	0.0401778	0.478079	0.0627626	0.273548	0.014577		0.593773	0.49737	0.445401
CAC0768	Transcriptional regulator, LysR family	0.580364	0.0553123	1.28648	0.242909	0.80334	0.089642	1.18704	0.095555	2.2074	0.846644	0.884733	0.178918		2.04534	1.71584	1.10132
CAC0769	Uncharacterized conserved protein	0.231066	0.0199732	0.385937	0.0189987	0.204212	0.0187723	2.53663	0.192962	0.188442	0.0297452	0.140964	0.00770141		10.9779	0.488272	0.690279
CAC0770	Glycerol uptake facilitator protein, permease	0.148907	0.0107726	0.239046	0.00506052	0.117503	0.0169111	0.43178	0.00596713	0.0729492	0.0118489	0	0		2.89966	0.305168	0
CAC0771	Cobalamin biosynthesis protein CbiM	0.285063	0.0251032	0.294382	0.0680816	0.294429	0.019289	0.933037	0.0557541	0.207279	0.0310292	0.207635	0.0120926		3.27309	0.704113	0.705214
CAC0772	Cobalt permease	0.139505	0.00932348	0.161095	0.0272737	0.1675	0.0157734	0.413657	0.0435204	0.139482	0.0260461	0.134936	0.015321		2.96519	0.865837	0.805591
CAC0773	ABC-type cobalt transport protein ATPase component	0.120195	0.00503766	0.132436	0.0198488	0.139682	0.0118767	0.258385	0.0271125	0.0808091	0.0125544	0.0985465	0.0141136		2.14971	0.610175	0.705508
CAC0774	Uncharacterized conserved protein	0.085962	0.00331276	0.10094	0.0121724	0.0962596	0.0123921	0.130187	0.00763569	0.0572727	0.00510095	0.0683134	0.00588865		1.51447	0.567393	0.709679
CAC0775	ATP-utilizing enzyme of the PP-loop superfamily	0.251747	0.0170115	0.267847	0.0653808	0.295476	0.0316834	0.998228	0.204436	0.256572	0.0285028	0.338617	0.0153739		3.9652	0.957907	1.14601
CAC0776	NCAIR mutase (PurE)-related protein	0.472309	0.0173494	0.530986	0.178597	0.60345	0.0492043	1.96115	0.43055	0.548155	0.0283404	0.699134	0.0918197		4.15225	1.03234	1.15856
CAC0777	Acetyltransferase (the isoleucine patch superfamily)	0.167377	0.00913237	0.176764	0.0408631	0.202366	0.0204053	0.335592	0.0637061	0.105376	0.00758031	0.140495	0.00553814		2.00501	0.596137	0.694264
CAC0778	ATP-dependent RNA helicase, superfamily II	0.257174	0.00497979	0.266777	0.00798036	0.204087	0.0262995	0.26717	0.0292072	0.164883	0.0224042	0.209981	0.00996091		1.03887	0.618056	1.02888
CAC0779	Amidase related to nicotinamidase	0.0628389	0.00119129	0.0736109	0.0171675	0	0	0	0	0.100519	0.0329417	0	0		0	1.36555	NC
CAC0780	Tyrosyl-tRNA synthetase	0	0	0	0	0	0	0	0	0	0	0.0606598	0.00617731		NC	NC	NC
CAC0781	Hypothetical protein	0.907023	0.041317	0.270723	0.0560231	1.86159	0.839274	0.661805	0.0970791	1.0364	0.17132	0.62909	0.102257		0.729645	3.82826	0.337932
CAC0782	Hypothetical protein	0.404207	0.0270357	0.177783	0.0356606	0.877013	0.355609	0.350721	0.0246363	0.33364	0.0665576	0.393907	0.0707409		0.867678	1.87667	0.449146
CAC0783	Uncharacterized low-complexity protein	0.447048	0.0354991	0.627848	0.0785486	0.478682	0.0087556	0.363759	0.0416199	0.327527	0.0223296	0.310039	0.0257289		0.813692	0.521666	0.647695
CAC0784	ATP-dependent RNA helicase, superfamily II	0.692169	0.0165122	0.856288	0.128398	0.619793	0.0266174	0.876107	0.0688743	0.869334	0.0402207	0.602457	0.0281084		1.26574	1.01524	0.972029
CAC0785	Hypothetical protein	0	0	0.0780197	0.032979	0	0	0	0	0.0718376	0.029031	0	0		NC	0.920763	NC
CAC0786	Uncharacterized conserved protein, repeats	0.0852186	0.00595415	0.08666	0.00572836	0.160753	0.111843	0.799513	0.0644633	0.580048	0.315452	0.646858	0.143245		9.38191	6.69337	4.02394
CAC0787	Uncharacterized conserved protein, repeats	0.203162	0.0173873	0.193809	0.0501884	0.497193	0.445051	1.39351	0.110942	0.802444	0.426079	1.11815	0.172172		6.85912	4.14038	2.24893
CAC0788	Ferrichrome transport permease	0.065793	0.00383378	0.0736259	0.00642045	0.107446	0.031263	5.03391	0.293596	2.47731	1.74642	3.47824	0.855491		76.5113	33.6473	32.3719
CAC0789	Ferrichrome transport permease	0.0695038	0.00484043	0.0743963	0.0105473	0.106999	0.0292884	8.68972	0.547708	4.42936	3.08668	5.42851	1.03241		125.025	59.5373	50.7344
CAC0790	Ferrichrome-binding periplasmic proteinl, fhuD	0.0953457	0.000292921	0.0988949	0.0132548	0.157587	0.0747991	18.6381	0.415677	5.01798	3.60769	20.2262	3.26724		195.479	50.7405	128.35
CAC0791	Ferrichrome ABC transporter, ATP-binding protein, fhuC	0	0	0	0	0.0675987	0.0148794	5.54398	0.551801	1.87744	1.28732	6.13059	1.45593		NC	NC	90.6909
CAC0792	D-amino acid aminotransferase	1.4653	0.143051	2.79182	0.768926	1.5097	0.330535	0.345617	0.167914	5.01552	1.40944	1.75094	0.596627		0.235868	1.7965	1.15979
CAC0793	Uncharacterized conserved protein of probably eukaryotic origin	0	0	0.0665152	0.00604096	0	0	0	0	0.0720105	0.0124487	0	0		NC	1.08262	NC
CAC0794	Nucleoside-diphosphate-sugar epimerase (UDP-glucose 4-epimerase)	0	0	0	0	0	0	0	0	0.0854857	0.0193871	0	0		NC	NC	NC
CAC0795	Glycosyltransferase involved in cell wall biogenesis	0.0773209	0.0038637	0.0808226	0.00265673	0.0680316	0.00517132	0.0633596	0.00371749	0.0667976	0.00193634	0.0637572	0.00104481		0.819436	0.826472	0.937171
CAC0796	CDP-diglyceride synthetase	0.125679	0.00659306	0.129804	0.00301742	0.140003	0.00747345	0.176714	0.0121639	0.123416	0.0261857	0.186062	0.024945		1.40608	0.950788	1.32899
CAC0797	Phosphoenolpyruvate synthase	0.0845503	0.00222556	0.0872439	0.00457239	0.096031	0.0129297	0.0696582	0.00337319	0	0	0.0772149	0.00544192		0.823867	0	0.804062
CAC0798	Phosphatidylserine synthase	0.168288	0.00338889	0.164317	0.00163488	0.270776	0.0251161	0.135558	0.00896821	0.100489	0.019236	0.183673	0.0173345		0.805509	0.611553	0.678322
CAC0799	Phosphatidylserine decarboxylase	0.161866	0.00584671	0.114267	0.00708871	0.232952	0.0232748	0.153564	0.0134803	0.109698	0.0179237	0.238632	0.0453545		0.948709	0.960012	1.02438
CAC0800	4-hydroxybenzoate octaprenyltranferase related protein	0.137339	0.0110207	0.111583	0.00507367	0.176649	0.0104174	0.127556	0.00566461	0.0905774	0.0125428	0.168018	0.00925899		0.928769	0.811753	0.951139
CAC0801	Phosphoenolpyruvate synthase	0.113037	0.00802063	0.0919112	0.00118624	0.131302	0.00676365	0.0972483	0.00191515	0.0819446	0.0102117	0.124765	0.00433514		0.860326	0.891563	0.950212
CAC0802	Hypothetical protein	0.0998817	0.00318038	0.102448	0.00101786	0.114477	0.00735192	0.0963508	0.00282591	0.0852035	0.0081722	0.120405	0.0192669		0.964649	0.831678	1.05179
CAC0803	Hypothetical protein	0.218583	0.00543732	0.207746	0.0112528	0.227818	0.0197763	0.146437	0.00378602	0.121213	0.011321	0.14694	0.0206187		0.669935	0.583467	0.64499
CAC0804	Pectate lyase related protein, secreted	0.279222	0.0384468	0.60339	0.436715	0.208363	0.0168466	0	0	0.236854	0.0487936	0.13207	0.0277025		0	0.392538	0.633843
CAC0805	Methyl-accepting chemotaxis protein	0.0929077	0.00792074	0.081426	0.00338365	0.089017	0.0020452	0.102316	0.00254209	0.0617406	0.00352406	0.183543	0.0183473		1.10126	0.758242	2.06189
CAC0806	Hypothetical protein	0.351377	0.0191455	0.233017	0.0637971	0.765106	0.265527	0.311555	0.062482	0.280547	0.155276	0.479202	0.0827006		0.886668	1.20397	0.626321
CAC0807	Cold shock protein	1.33359	0.144234	1.20433	0.187981	2.76326	0.659843	1.42508	0.233796	0.986825	0.184232	2.27451	0.417533		1.0686	0.819395	0.823128
CAC0808	Hydrogenase expression factor (hybG)	0	0	0	0	0	0	0	0	0.0701146	0.0358127	0	0		NC	NC	NC
CAC0809	Hydrogenase formation factor (hypE)	0	0	0	0	0	0	0	0	0.0867615	0.0536836	0	0		NC	NC	NC
CAC0810	Hydrogenase maturation factor (hypF)	0.0912717	0.00336848	0.0832023	0.00325912	0.111831	0.0186574	0.116795	0.0171687	0.179027	0.10667	0.0946321	0.00259216		1.27964	2.15171	0.846206
CAC0811	Hydrogenase expression-formation factor (hypD)	0.0834711	0.00203192	0.0772201	0.00503584	0.0992711	0.0230964	0.0609244	0.00750209	0.0744966	0.0242656	0.0577962	0.0018616		0.729887	0.96473	0.582205
CAC0812	Pectate lyase related protein, secreted	0.0644787	0.00426479	0.240721	0.197811	0.0756859	0.0012224	0	0	0.0704407	0.00621336	0.0606853	0.00250261		0	0.292624	0.801804
CAC0813	Hypothetical protein	0.108049	0.00406803	0.137051	0.0334392	0	0	0	0	0.1123	0.0331016	0	0		0	0.819403	NC
CAC0814	3-oxoacyl-[acyl-carrier-protein] synthase III	6.2534	0.260957	7.58724	1.02909	1.01056	0.450938	0.179402	0.109452	3.82472	1.2676	0.77955	0.363554		0.0286887	0.504099	0.771403
CAC0815	Methyl-accepting chemotaxis protein	3.39543	0.0597037	4.31982	0.188295	1.0084	0.618029	0.17982	0.111719	2.10221	0.781019	0.686085	0.27786		0.0529594	0.486643	0.68037
CAC0816	Lipase-esterase related protein	3.76555	0.118408	5.08837	0.545249	1.04802	0.535959	0.209887	0.117109	2.2149	0.736694	0.818471	0.266368		0.0557388	0.435287	0.78097
CAC0817	Hypothetical protein	0	0	0	0	0	0	0	0	0	0	0	0		NC	NC	NC
CAC0818	Diguanylate cyclase/phosphodiesterase domain (GGDEF) containing protein	0.0870456	0.00720878	0.0738373	0.0080833	0.0824366	0.00315757	0.48989	0.162003	0	0	0.267851	0.199067		5.62797	0	3.24918
CAC0819	Phosphoribosylpyrophosphate synthetase	3.85778	0.0728496	3.9913	0.0494945	2.96194	0.271265	3.62382	0.286172	3.38108	1.38133	3.74004	0.801292		0.939352	0.847112	1.2627
CAC0820	Conserved protein, ortholog YwqG B.subtilis	0.168025	0.016426	0.154082	0.019253	0.138135	0.0230713	0.0944258	0.0118855	0.0752765	0.00458035	0.0947031	0.0041746		0.561975	0.488547	0.685584
CAC0821	Transcriptional regulator (TetR/AcrR family)	1.09982	0.0439734	0.908184	0.11636	0.979836	0.0519087	0.669644	0.0469117	1.3478	0.115215	0.616129	0.0271785		0.608868	1.48406	0.628808
CAC0822	ABC transporter, ATP-binding protein	1.95493	0.0491243	1.47542	0.304341	1.35877	0.0148071	0.924856	0.0877283	1.61377	0.32714	0.965589	0.163306		0.473089	1.09377	0.710633
CAC0823	Predicted membrane protein	1.06292	0.0871887	0.736309	0.079294	0.810341	0.0109108	0.598565	0.0322488	0.840239	0.183655	0.571441	0.054253		0.563131	1.14115	0.705185
CAC0824	Thioredoxin	0.370874	0.0164506	0.371492	0.122784	0.22594	0.0720905	0.152919	0.0373586	0.238933	0.0434966	0.0965788	0.0032442		0.41232	0.643172	0.427453
CAC0825	Endoglucanase family 5	0.439643	0.0344895	0.566378	0.0919783	0.790954	0.0359482	0.699344	0.0660116	0.67351	0.144499	0.722487	0.0795441		1.59071	1.18915	0.913437
CAC0826	Endoglucanase family 5	4.30323	0.642874	7.69563	4.05285	4.02394	1.03276	4.13004	0.247491	6.1841	0.501205	2.88407	0.349018		0.959755	0.803587	0.716727
CAC0827	Fructose-bisphosphate aldolase	36.8807	2.41674	51.9431	12.0406	50.2867	3.97613	57.9038	1.09032	57.726	2.15246	47.6522	2.86421		1.57003	1.11133	0.94761
CAC0828	Hypothetical protein	0	0	0	0	0.062455	0.0125928	0	0	0	0	0	0		NC	NC	0
CAC0829	Uncharacterized conserved membrane protein, similar to MDR (VANZ) ORF of Enterococcus	0	0	0	0	0	0	0	0	0.142303	0.107376	0	0		NC	NC	NC
CAC0830	Response regulator	0.349543	0.0209283	0.410852	0.1085	0.446167	0.0290926	0.276199	0.0106948	0.622791	0.121868	0.335663	0.0431491		0.790172	1.51585	0.752326
CAC0831	Sensory transduction histidine kinase	0.268319	0.011955	0.327259	0.109605	0.376023	0.0309437	0.23659	0.00643072	0.4496	0.0917633	0.25374	0.023251		0.88175	1.37383	0.674799
CAC0832	Fusion: transcriptional regulator and conserved domain	1.17914	0.255944	1.41721	0.0693876	0.997166	0.0744952	1.21146	0.223248	1.52616	0.17778	0.834971	0.0682121		1.02741	1.07688	0.837345
CAC0833	ABC-type multidrug transport system (daunorubicin resistance), ATPase component	0	0	0.0727905	0.00943245	0	0	0	0	0	0	0	0		NC	0	NC
CAC0834	Predicted integral membrane protein	0	0	0.12644	0.0284985	0.0672897	0.00101619	0.0605443	0.00959877	0.0705695	0.00930167	0	0		NC	0.558127	0
CAC0835	Predicted integral membrane protein	0.0693823	0.00860418	0.221228	0.0714644	0.0873382	0.0142348	0.113178	0.0370846	0.182189	0.0361438	0.0642322	0.00753845		1.63122	0.823535	0.735442
CAC0836	Putative beta-D-galactosidase	1.29068	0.144285	1.32754	0.0634523	2.44458	0.655774	1.00434	0.0784637	1.06004	0.122891	1.93703	0.263708		0.778146	0.798499	0.792377
CAC0837	Spermidine/putrescine-binding periplasmic protein	1.1926	0.176128	0.878789	0.14366	0.971925	0.203811	0.702566	0.216005	0.741788	0.104972	0.924145	0.0892562		0.589107	0.844103	0.950841
CAC0838	ABC-type spermidine/putrescine transport system, permease component II	0.230612	0.0248762	0.199416	0.0349731	0.206285	0.0396827	0.135363	0.0325296	0.126037	0.0113596	0.16097	0.0199782		0.586973	0.632029	0.780332
CAC0839	ABC-type spermidine/putrescine transport system, permease component I	0.199093	0.0109743	0.147688	0.0164076	0.161697	0.026919	0.0844197	0.0035858	0.0709649	0.00729747	0.0977027	0.00809936		0.424022	0.480507	0.604233
CAC0840	Spermidine/putrescine ABC transporter, ATP-binding component	0.365759	0.029304	0.246301	0.0342496	0.251113	0.0673616	0.211773	0.0113256	0.177627	0.0146081	0.206352	0.028721		0.578997	0.721181	0.821748
CAC0841	Predicted transcriptional regulator	0.297393	0.0203781	0.210495	0.0223148	0.220316	0.0497754	0.285519	0.00647238	0.198704	0.0101002	0.21947	0.0328304		0.960074	0.943984	0.996161
CAC0842	Hypothetical protein, CF-28 family	0.214785	0.0233887	0.336387	0.0248497	0.134235	0.036999	0.0713461	0.01607	0.546143	0.249882	0.138316	0.0220492		0.332174	1.62356	1.0304
CAC0843	Ribonuclease precursor (barnase), secreted.	5.19991	0.0912776	11.9857	7.62394	0.294472	0.0568169	2.4028	1.10427	17.2435	3.49621	0.339005	0.135336		0.462085	1.43867	1.15123
CAC0844	Barstar-like protein ribonuclease (barnase) inhibitor	6.00846	0.363991	14.4761	9.68954	0.312844	0.0648157	3.21343	1.46226	19.028	4.10512	0.453895	0.189811		0.534818	1.31445	1.45087
CAC0845	Ferritin-like protein Rsg	0.0852044	0.00352124	0.0664091	0.00861958	0.0625353	0.0059469	0	0	0	0	0	0		0	0	0
CAC0846	Hypothetical protein, CF-29 family	0.0985611	0.00798804	0.112826	0.022809	0.118204	0.01658	0.0618703	0.00128814	0.100108	0.0250666	0.0637199	0.00330405		0.627735	0.887275	0.539068
CAC0847	Probable cation efflux pump (multidrug resistance protein)	0.127736	0.00974868	0.162413	0.0276865	0.121227	0.0323656	0.0998763	0.0206661	0.0691506	0.00882317	0.082994	0.00323011		0.781897	0.425769	0.684617
CAC0848	Uncharacterized conserved protein, YitT family	0.32482	0.0240104	0.419419	0.0893094	0.33411	0.0423017	0.40836	0.132129	0.218765	0.035504	0.268542	0.00813572		1.25719	0.521592	0.803753
CAC0849	Predicted transcriptional regulator	0.359811	0.00887435	0.411228	0.0840419	0.314396	0.0493132	0.399176	0.0916909	0.288218	0.0327758	0.345372	0.00912812		1.10941	0.700872	1.09852
CAC0850	Nitroreductase family protein	0.0850877	0.00249759	0.0783026	0.00293839	0.105713	0.00907478	0.0894514	0.00752863	0.0647601	0.00998013	0.117284	0.0134057		1.05128	0.82705	1.10945
CAC0851	Ortholog ygiD E.coli	0.205609	0.00428185	0.160713	0.012822	0.236976	0.0129137	0.254568	0.0447852	0.10092	0.011611	0.268226	0.0133493		1.23812	0.627952	1.13187
CAC0852	Amino acid permease	0.0661896	0.00410996	0	0	0.0657334	0.00528605	0	0	0	0	0	0		0	NC	0
CAC0853	HD superfamily hydrolase (HD-GYP domain)	0.0955997	0.00551139	0.0868406	0.00763835	0.082946	0.00980963	0	0	0.275528	0.179124	0.0722892	0.00687823		0	3.1728	0.871521
CAC0854	Tetracycline resistance protein tetP, contain GTP-ase domain	0.152945	0.00194612	0.128099	0.00395804	0.122691	0.00615439	0.141163	0.0213465	0.137066	0.0143226	0.154906	0.0233919		0.922967	1.07	1.26257
CAC0855	Predicted phosphatase	0.184114	0.0164235	0.15421	0.00847341	0.18194	0.0224076	0.170677	0.0114035	0.12531	0.00968912	0.179392	0.0251583		0.927017	0.812595	0.985999
CAC0856	Transcriptional regulator, LacI family (probably maltose operon transcriptional repressor)	0.148759	0.014365	0.134934	0.0200907	0.188413	0.0172781	0.103505	0.0192072	0.138889	0.0325046	0.217045	0.0325974		0.695787	1.02931	1.15196
CAC0857	Glucan phosphorylase	0.167619	0.0164654	0.160633	0.0225967	0.142479	0.0154132	0.17165	0.0276812	0.277045	0.0933752	0.175723	0.00742349		1.02405	1.72471	1.23332
CAC0858	Phosphinothricin acetyltransferase	0.419986	0.0072488	0.25363	0.00754387	0.319757	0.0105149	0.415785	0.0676242	0.172178	0.0413761	0.380884	0.0307002		0.989997	0.678855	1.19117
CAC0859	Ortholog putative anti-SigV factor [Bacillus subtilis]	0.0812732	0.00134852	0.0701299	0.00323603	0.0707681	0.00545514	0	0	0	0	0	0		0	0	0
CAC0860	Two-component response regulator	0.717581	0.118018	0.577357	0.0199011	0.493258	0.024613	0.578616	0.156052	0.4195	0.0630938	0.577633	0.0629696		0.806342	0.726588	1.17106
CAC0861	ABC-type multidrug transport system, ATPase component	0.815175	0.0706895	0.818417	0.158606	1.94871	0.962642	0.836183	0.19496	0.466683	0.0722476	4.86248	0.289975		1.02577	0.570227	2.49523
CAC0862	Transmembrane protein	0.860788	0.0430853	0.821454	0.190126	2.32136	1.18581	0.586401	0.125349	0.410292	0.0914725	5.0612	0.661688		0.681238	0.499471	2.18028
CAC0863	Sensory transduction histidine kinase	1.07229	0.0214671	0.949207	0.190575	2.72939	1.3829	0.462122	0.119154	0.223744	0.0335236	3.79989	0.429023		0.430968	0.235717	1.39221
CAC0864	Histidine kinase-like ATPase	0.101795	0.0150034	0.0868543	0.00328194	0.12954	0.0252856	0.089311	0.00715842	0.0803122	0.0193235	0.12729	0.0193447		0.877362	0.924677	0.98263
CAC0865	Two-component response regulator	0.352821	0.0568902	0.179772	0.0173714	0.424881	0.107137	0.346698	0.0392059	0.211278	0.0305979	0.553522	0.0854751		0.982646	1.17525	1.30277
CAC0866	ABC-type multidrug transport system, ATPase component	0.326433	0.0398711	0.268304	0.0562539	0.38325	0.104161	0.672866	0.0240818	0.574052	0.184235	0.922839	0.110023		2.06127	2.13956	2.40793
CAC0867	Putative permease, ortholog yfkN B.subtilis	0.761302	0.0806743	0.524884	0.114697	1.14727	0.400974	1.48702	0.0338865	1.90554	0.833025	2.52699	0.655989		1.95325	3.63041	2.20262
CAC0868	Predicted membrane protein	0.171223	0.00527378	0.136802	0.0201776	0.223588	0.0576277	0.153384	0.00487296	0.134645	0.0393847	0.233822	0.0244019		0.895816	0.984227	1.04577
CAC0869	Thioredoxine reductase	0.437377	0.0564962	0.505295	0.0883803	0.817134	0.0356894	2.1154	0.608155	0.751959	0.279519	1.14904	0.15161		4.83657	1.48816	1.40618
CAC0870	Hypothetical protein	0.163722	0.0135173	0.129322	0.00302831	0.182493	0.0147548	0.154501	0.0231455	0.120496	0.0493721	0.150189	0.0252527		0.943677	0.931752	0.822985
CAC0871	Hypothetical protein	0.536899	0.0378113	0.480941	0.102849	0.749333	0.0582115	0.291305	0.0243409	0.240547	0.014698	0.380184	0.0334598		0.54257	0.500158	0.507363
CAC0872	Xanthine permease	1.59657	0.301849	1.256	0.0908251	1.70699	0.158105	1.19573	0.354145	0.857467	0.0621697	0.915256	0.0469483		0.748935	0.682696	0.536183
CAC0873	Xanthine phosphoribosyltransferase	1.78199	0.0920537	2.64535	0.185987	2.52078	0.286478	3.20347	0.647381	2.63948	0.430905	2.2541	0.164925		1.79769	0.997783	0.89421
CAC0874	Hypothetical protein, CF-36 family	0.0654621	0.00159403	0.0739215	0.00159962	0.0711859	0.00162077	0.0822923	0.0130733	0.0655986	0.014664	0.0578064	0.00467706		1.2571	0.887409	0.812049
CAC0875	Predicted permease	0.721865	0.101972	0.629026	0.0404736	0.470486	0.0615502	0.502378	0.135713	0.341155	0.0462716	0.279989	0.0184989		0.695945	0.542355	0.595106
CAC0876	Transcriptional regulator, MarR/EmrR family	1.91586	0.155334	3.39977	1.37241	1.47358	0.107481	3.92736	1.6295	4.48175	0.761649	2.27264	0.641304		2.04992	1.31825	1.54225
CAC0877	Cyclopropane fatty acid synthase	0.117745	0.00332592	0.193064	0.0647697	0.0945562	0.0202117	0.0794232	0.0153226	0.0998073	0.00671496	0.060422	0.00152707		0.674538	0.516964	0.639007
CAC0878	Amino acid ABC transporter permease component	0.125483	0.00374801	0.132738	0.0185103	0.194153	0.0202715	0.370229	0.0976796	0.156013	0.0456497	0.197738	0.0959387		2.95043	1.17535	1.01846
CAC0879	ABC-type polar amino acid transport system, ATPase component	0.78594	0.0303455	0.824422	0.092425	1.66962	0.188737	6.03583	1.40127	1.72457	0.886592	2.44163	1.10877		7.67976	2.09185	1.46239
CAC0880	Periplasmic amino acid binding protein	0.678383	0.0637122	0.85679	0.0509326	1.66167	0.135781	6.2019	1.35433	1.48601	0.918238	1.92134	0.6745		9.14219	1.73439	1.15627
CAC0881	Hypothetical protein	0.120399	0.0110132	0.117421	0.00775032	0.102708	0.00803166	0.0615218	0.00265785	0.0614375	0.00108948	0.067304	0.00235499		0.510981	0.523223	0.655293
CAC0882	Predicted membrane protein, hemolysin III homolog	6.01169	0.497869	5.36207	1.14264	5.14191	0.244721	0.42574	0.0465072	0.87007	0.591943	0.527456	0.0828243		0.0708188	0.162264	0.10258
CAC0883	Probable cation efflux pump (multidrug resistance protein)	0.421979	0.028502	0.583294	0.101297	0.353931	0.0617227	0.211861	0.0192047	0.372065	0.133463	0.163735	0.0178359		0.502066	0.637869	0.462616
CAC0884	CAMP-binding domain (catabolite gene activator) and regulatory subunit of cAMP-dependent protein kinase	0.200997	0.00775108	0.202434	0.00772396	0.242694	0.0222832	0.0968396	0.00886108	0.0686883	0.00370455	0.137884	0.0121368		0.481797	0.339312	0.568139
CAC0885	Ferredoxin 3 fused to uncharacterized domain, orthologous of AF0155 from Archaeoglobus fulgidus	1.89079	0.194012	2.1816	0.324764	1.49888	0.383921	1.42037	0.122767	1.49023	0.40418	0.998703	0.0807609		0.751205	0.68309	0.666298
CAC0886	Hypothetical protein	0	0	0	0	0	0	0	0	0	0	0	0		NC	NC	NC
CAC0887	Adenine deaminase	0.260699	0.0206649	0.21522	0.0104441	0.343607	0.0630517	0.257401	0.0159127	0.199566	0.0519	0.360775	0.0375446		0.98735	0.927264	1.04996
CAC0888	Phosphoglycerol transferase MdoB related protein, alkaline phosphatase superfamily	0.097364	0.00726084	0.0908925	0.00301054	0.0798987	0.0103412	0	0	0	0	0	0		0	0	0
CAC0889	Uncharacterized conserved membrane protein	0.141325	0.0161351	0.103162	0.0161891	0.148246	0.0194549	0.077717	0.0157171	0.0629205	0.00407632	0.0883206	0.00546425		0.549918	0.609918	0.595771
CAC0890	Uncharacterized conserved membrane protein	0.0632711	0.0062738	0	0	0.0615162	0.00936217	0	0	0	0	0	0		0	NC	0
CAC0891	Hypothetical protein	0.201612	0.0877131	0.156601	0.00414248	0.123332	0.0191761	0.188975	0.0462983	0.514253	0.270864	0.350461	0.126438		0.937319	3.28384	2.84161
CAC0892	DAHP synthase related protein	9.84273	0.853637	6.13114	2.21326	10.4358	1.12086	7.62174	0.492436	4.18865	0.449851	15.1629	7.7584		0.774352	0.683177	1.45297
CAC0893	Prephenate dehydrogenase	1.41434	0.0334957	1.30892	0.51426	1.69502	0.138931	2.14686	0.0768229	1.00748	0.0584729	3.66222	2.12851		1.51792	0.769705	2.16057
CAC0894	3-dehydroquinate synthetase	0.968978	0.0702703	0.877628	0.334192	0.985163	0.0677668	1.00119	0.103072	0.399703	0.00865702	2.10027	1.57082		1.03324	0.455435	2.1319
CAC0895	5-enolpyruvylshikimate-3-phosphate synthase	2.15386	0.0947904	1.72275	0.656433	2.33577	0.166704	2.73251	0.345705	1.51749	0.0740225	5.48933	3.42514		1.26866	0.880854	2.35012
CAC0896	Chorismate synthase	1.46913	0.0799095	1.24741	0.477352	1.52928	0.104451	2.03899	0.436776	1.15835	0.0597571	4.33489	2.80525		1.38788	0.928606	2.83459
CAC0897	Fusion: chorismate mutase and shikimate 5-dehydrogenase	0.7949	0.0397658	0.877009	0.349316	0.895649	0.115541	0.797231	0.171343	0.566306	0.0943682	1.69275	1.21463		1.00293	0.645725	1.88997
CAC0898	Shikimate kinase	3.95347	0.296295	3.55174	1.27976	4.07173	0.160761	3.41608	0.940911	2.17685	0.183225	7.78744	4.23425		0.864072	0.612895	1.91256
CAC0899	3-dehydroquinate dehydratase II	0.420036	0.00973706	0.440378	0.144829	0.442024	0.0404499	0.13976	0.0160955	0.103193	0.0133509	0.385812	0.230803		0.332734	0.234328	0.872829
CAC0900	Possible Zn-finger containing protein	0.348344	0.0725172	0.396753	0.0492531	0.37925	0.00797059	0.421725	0.0617087	0.376213	0.0900863	0.361404	0.0446561		1.21066	0.948231	0.952944
CAC0901	Probably O-sialoglycoprotein endopeptidase	0.378971	0.042068	0.421966	0.0299146	0.274366	0.0424802	0.455114	0.0279562	0.302262	0.0590303	0.273025	0.0524972		1.20092	0.716319	0.99511
CAC0902	Predicted membrane protein	0.460989	0.0240121	0.541282	0.0564149	0.408301	0.0463352	0.477625	0.0240448	0.868338	0.0929995	0.392121	0.0567286		1.03609	1.60422	0.960372
CAC0903	Sensory transduction histidine kinase	0.47253	0.0393065	0.673476	0.0770902	0.509066	0.0594374	0.45824	0.0753718	1.00857	0.0943862	0.445187	0.0614681		0.96976	1.49756	0.874517
CAC0904	ATPase with chaperon activity, two ATP-binding domains, ClpC orthologs	4.73497	0.170003	4.19529	0.405482	3.86987	0.255645	7.00609	1.28474	6.18716	0.513019	5.48557	0.674266		1.47965	1.47479	1.41751
CAC0905	Uncharacterized NAD(FAD)-dependent dehydrogenase	0.718632	0.0223608	0.876363	0.0484155	0.519724	0.0840181	0.740482	0.137361	0.773276	0.0695662	0.512454	0.0176684		1.03041	0.88237	0.986012
CAC0906	Alanyl-tRNA synthetase related protein	1.92969	0.0655778	2.35453	0.205126	1.70562	0.273878	2.70459	0.557426	3.20143	0.083933	1.79857	0.140955		1.40157	1.35969	1.0545
CAC0907	Uncharacterized conserved protein YjbQ/UPF0047 family, ortholog yugU B.subtilis	2.04424	0.0617878	2.65825	0.285643	1.6825	0.13264	1.60725	0.345575	1.24983	0.0786572	1.29256	0.10156		0.786235	0.470171	0.768238
CAC0908	Dinucleotide-utilizing enzyme involved in molybdopterin and thiamine biosynthesis family 1	0.438775	0.0236029	0.463174	0.0411258	0.351596	0.0199807	0.382691	0.0353024	0.294838	0.0764728	0.265187	0.0241454		0.872179	0.636561	0.754237
CAC0909	Methyl-accepting chemotaxis protein, contain HAMP domain	0.673106	0.0163172	0.555022	0.0428739	0.469621	0.219712	0.387463	0.0699998	0.390984	0.147584	0.363932	0.0931558		0.575635	0.704447	0.774949
CAC0910	Probably cellulosomal scaffolding protein precursor, secreted; cellulose-binding and cohesin domain;	0.218185	0.0177841	3.41565	0.973845	0.200355	0.0257641	0.0658076	0.000981589	0.652343	0.0760046	0.103222	0.00385835		0.301614	0.190986	0.515196
CAC0911	Possible processive endoglucanase family 48, secreted; CelF ortholog; dockerin domain;	0.22133	0.0172711	2.8423	0.607868	0.22119	0.0265355	0.0889183	0.00451063	1.27932	0.133019	0.116332	0.00895352		0.401746	0.4501	0.525939
CAC0912	Possible non-processive endoglucanase family 5, secreted; CelA homolog secreted; dockerin domain;	0.205983	0.0312174	2.83408	1.00923	0.175423	0.0110316	0	0	0.34794	0.0510733	0.0708296	0.0176242		0	0.12277	0.403765
CAC0913	Possible non-processive endoglucanase family 9, secreted; CelG ortholog; dockerin and cellulose-binding domain;	0.0806308	0.00320971	0.457572	0.0792145	0.0714765	0.00290228	0	0	0.169499	0.0105231	0	0		0	0.370432	0
CAC0914	Cellulosome integrating cohesin-containing protein, secreted;	0.145643	0.00371728	1.67826	0.790007	0.109633	0.0106552	0.0863531	0.00232191	0.617294	0.0315787	0.0899957	0.00948525		0.592908	0.367819	0.820881
CAC0915	Endoglucanase A precursor (endo-1,4-beta-glucanase) (cellulase A), secreted; dockerin domain;	0.0793297	0.000629815	0.419978	0.0897243	0.0694108	0.00351446	0	0	0.135815	0.00710248	0	0		0	0.323387	0
CAC0916	Possible non-processive endoglucanase family 9, secreted; CelG ortholog; dockerin and cellulose-binding domain;	0.0810811	0.00258178	0.48144	0.131721	0.0700817	0.00489375	0	0	0.115165	0.00428331	0	0		0	0.239209	0
CAC0917	and cellulose-binding endoglucanase family 9; CelL ortholog; dockerin domain;	0.0662205	0.0039509	0.333901	0.0609726	0	0	0	0	0.103787	0.00438518	0	0		0	0.31083	NC
CAC0918	Possible non-processive endoglucanase family 5, ortholog of mannase A, secreted; dockerin domain;	0.121185	0.0110369	0.965985	0.33173	0.116432	0.0267679	0	0	0.17065	0.0185563	0.0593032	0.00343635		0	0.176659	0.509339
CAC0919	Probably secreted sialidase; several ASP-boxes and dockerin domain;	0.0750724	0.00375095	0.279748	0.0449629	0.0736004	0.00262076	0	0	0.0735326	0.00709103	0	0		0	0.262853	0
CAC0920	Protein related to MIFH/DOPD protein family, function in bacteria is unknown	0.417024	0.0153672	0.446026	0.0065811	0.595363	0.0557293	0.426119	0.0790187	0.352509	0.0483442	0.529555	0.0429148		1.02181	0.790333	0.889465
CAC0921	Metal-dependent amidohydrolase	0.152947	0.00662501	0.158288	0.00694537	0.164519	0.0156803	0.106461	0.0168861	0.101943	0.00737156	0.15915	0.00397808		0.696066	0.644034	0.967369
CAC0922	Uncharacterized small conserved protein, homolog of yfjA/yukE B.subtilis	0	0	0	0	0	0	0	0	0	0	0	0		NC	NC	NC
CAC0923	Predicted membrane protein; CF_1 family	0.0649529	0.00220004	0.0690764	0.00249216	0.0688594	0.00094517	0	0	0	0	0.0615435	0.000524333		0	0	0.893755
CAC0924	Predicted membrane protein	0.0742067	0.00175786	0.0756316	0.00192085	0.0853823	0.00335433	0.063396	0.00228553	0	0	0.0681128	0.00513267		0.854316	0	0.797739
CAC0925	TPR-repeat-containing protein	0.0757896	0.00380927	0.0821854	0.0103697	0.0834154	0.0105203	0.0752867	0.00272964	0.0969394	0.00582037	0.0914294	0.00458618		0.993365	1.17952	1.09607
CAC0926	TPR-repeat-containing protein	0	0	0	0	0	0	0	0	0	0	0	0		NC	NC	NC
CAC0927	Hypothetical protein, CF-2 family	0.110431	0.00755649	0.102022	0.00184875	0.142258	0.0114689	0.0938602	0.000207466	0.119706	0.00883682	0.102757	0.00814429		0.849947	1.17334	0.722326
CAC0928	Uncharacterized small conserved protein, homolog of yfjA/yukE B.subtilis	0.23292	0.00553545	0.227584	0.0123249	0.401033	0.123449	0.24281	0.00332189	0.349117	0.047724	0.243176	0.0175858		1.04246	1.53402	0.606375
CAC0929	SAM-dependent methyltransferase	0.0678215	0.00558058	0.0703959	0.01007	0.114985	0.00584518	0.126021	0.0166075	0.128473	0.0606458	0.0733889	0.013746		1.85813	1.82501	0.638246
CAC0930	Cystathionine gamma-synthase	0.134253	0.0408948	0.121809	0.0146759	0.304093	0.0401803	0.403441	0.102037	0.524021	0.516779	0.113847	0.00887662		3.00509	4.30199	0.374383
CAC0931	Cysteine synthase	0.0809085	0.00918103	0.0979335	0.00885127	0.1772	0.0198482	0.25046	0.0736452	0.350796	0.36258	0.0751318	0.00758074		3.0956	3.58199	0.423993
CAC0932	Hypothetical protein	0	0	0.0704179	0.00676305	0.102204	0.0271862	0	0	0.0762201	0.0369889	0	0		NC	1.0824	0
CAC0933	Transcriptional regulator of NagC/XylR family (xylose repressor)	0	0	0	0	0	0	0	0	0.0708769	0.0454337	0	0		NC	NC	NC
CAC0934	Hypothetical protein	0	0	0.0678379	0.0271294	0	0	0	0	0.147794	0.0569575	0	0		NC	2.17863	NC
CAC0935	Histidyl-tRNA synthetase	0.944237	0.0294174	5.0985	1.24095	4.89427	0.647164	5.09397	0.762145	9.31222	2.22646	4.64997	1.2837		5.39481	1.82646	0.950083
CAC0936	ATP phosphoribosyltransferase	3.88137	0.170811	11.9912	2.8314	16.4776	2.52456	22.7182	1.44778	24.6423	4.46249	18.7634	4.33088		5.85314	2.05502	1.13872
CAC0937	Histidinol dehydrogenase	3.08822	0.1769	8.38155	2.64955	9.60887	1.13232	12.2222	0.784934	13.2637	3.00499	9.99502	2.79616		3.95766	1.58249	1.04019
CAC0938	Imidazoleglycerol-phosphate dehydratase	3.26557	0.356674	8.77217	2.64056	11.6162	2.14751	15.8444	1.01796	15.8117	2.77973	12.0379	2.94713		4.85194	1.80249	1.0363
CAC0939	Glutamine amidotransferase	5.16358	0.329226	15.5241	4.13809	20.656	4.13402	24.6866	1.57557	24.4964	4.11596	19.6846	4.7203		4.7809	1.57796	0.952969
CAC0940	Phosphoribosylformimino-5-aminoimidazole carboxamide ribonucleotide (ProFAR) isomerase	3.74551	0.179029	11.0478	3.12763	12.9143	2.08556	19.8433	1.63093	22.3438	4.10985	17.0677	4.15653		5.29788	2.02247	1.32161
CAC0941	Imidazoleglycerol-phosphate synthase	3.85674	0.0661261	10.5994	2.45952	13.5904	2.01969	13.3928	1.48632	12.1475	2.07742	10.536	2.197		3.47256	1.14606	0.775253
CAC0942	Phosphoribosyl-AMP cyclohydrolase	3.84454	0.113544	9.43256	2.4005	11.2416	1.66525	24.4938	1.78662	19.5882	4.4522	17.4112	2.9552		6.37107	2.07666	1.54882
CAC0943	Phosphoribosyl-ATP pyrophosphohydrolase	4.11309	0.0869557	11.0957	2.77062	12.8329	2.51576	15.7413	1.5829	10.991	1.35277	12.2921	2.27792		3.82713	0.990559	0.957852
CAC0944	Transketolase	6.83004	0.171431	9.93113	2.72837	9.6778	1.54431	17.0607	2.21144	11.6098	2.00829	12.5678	0.836284		2.49789	1.16903	1.29862
CAC0945	Single-stranded DNA-binding protein	0.31546	0.0182404	0.691637	0.0457005	0.303565	0.011533	0.174278	0.0342023	0.460444	0.285575	0.215009	0.0476906		0.552456	0.66573	0.708282
CAC0946	ComE-like protein, Metallo beta-lactamase superfamily hydrolase, secreted	7.59966	0.555987	3.17808	1.6174	0.862503	0.149795	0.56343	0.218041	16.8737	6.97974	0.656594	0.217942		0.0741389	5.30941	0.761267
CAC0947	Predicted membrane protein, hemolysin III homolog	0.521078	0.0114863	0.450412	0.0959007	0.306908	0.0215451	0.35106	0.0474256	0.512301	0.197428	0.273739	0.0276434		0.673719	1.1374	0.891922
CAC0948	Uncharacterized protein, DegV family	15.0998	0.248287	17.8612	1.43116	12.8144	1.21224	17.3493	0.855792	22.5427	3.3599	12.8127	1.32867		1.14898	1.2621	0.999872
CAC0949	Predicted transcriptional regulator	18.3168	1.41027	22.7641	1.81621	13.3069	0.510499	14.6189	0.885081	17.154	1.84675	10.0921	0.208939		0.798115	0.753557	0.75841
CAC0950	Predicted membrane protein	1.0303	0.168707	1.52944	0.111796	1.10515	0.0592095	0.440762	0.0469049	0.712112	0.0606247	0.338776	0.0257558		0.427799	0.465603	0.306542
CAC0951	Ferric uptake regulation protein	0.732902	0.0335252	1.00865	0.138597	0.663841	0.0422426	0.790906	0.0904404	0.979209	0.170449	0.68191	0.065787		1.07914	0.970813	1.02722
CAC0952	Hypothetical protein	0.158211	0.00576448	0.156435	0.00144416	0.126725	0.0106779	0	0	0.0585818	0.00966576	0	0		0	0.374481	0
CAC0953	Hypothetical protein	2.58694	0.0513383	3.63447	0.382029	2.31751	0.297459	3.6126	0.308093	4.48169	0.522561	3.14852	0.273542		1.39648	1.2331	1.35858
CAC0954	Uncharacterized membrane protein	4.16319	0.0851893	5.33392	0.411898	3.57227	0.653749	4.82754	0.404169	4.17761	0.176116	4.29802	0.504785		1.15958	0.783217	1.20316
CAC0955	ATP-dependent Zn protease	0.132241	0.0178247	0.108071	0.00549802	0.152721	0.0195292	0	0	0.066832	0.00895845	0.0804089	0.004527		0	0.618411	0.526509
CAC0956	Hypothetical protein	0.138415	0.0121923	0.135847	0.002078	0.113744	0.0108963	0.0713355	0.0059309	0.0975122	0.00497566	0.0803683	0.00420661		0.515373	0.717808	0.706573
CAC0957	Xre family DNA-binding domain and TPR-repeat-containing protein	20.2733	1.23443	13.0783	1.25902	20.3817	1.26431	18.7314	1.05446	15.8007	4.37234	17.8447	0.888653		0.923948	1.20816	0.875525
CAC0958	Xre family DNA-binding domain and TPR-repeat-containing protein	31.2993	3.63771	24.5878	2.23996	34.2729	0.917989	29.397	2.45235	19.9915	5.25275	26.602	1.83166		0.939223	0.813066	0.776182
CAC0959	ATPase with chaperone activity, two ATP-binding domains	19.9829	0.751609	18.9298	0.949105	18.3679	0.775523	25.2429	1.02596	22.141	5.00704	18.1606	0.890923		1.26323	1.16964	0.988712
CAC0960	Predicted xylanase related protein	0.0699923	0.00414158	0.0727168	0.00402009	0.0866098	0.00566094	0.0811415	0.00571319	0.092728	0.00501493	0.0583343	0.00153562		1.15929	1.27519	0.67353
CAC0961	Cobyric acid synthase CobQ	4.13063	0.117175	2.83752	0.460998	2.96496	0.182308	4.24358	0.470948	2.45685	0.419135	2.66539	0.493636		1.02735	0.865843	0.898965
CAC0962	UDP-N-acetylmuramyl tripeptide synthetase	3.27815	0.23802	2.48846	0.345197	2.27706	0.209767	4.51779	0.294536	2.86852	0.694782	2.63201	0.260243		1.37815	1.15273	1.15588
CAC0963	Bacitracin resistance protein	1.19315	0.159694	0.917129	0.0967236	0.842893	0.0519181	1.00703	0.0135118	0.939078	0.130388	0.810388	0.194338		0.844006	1.02393	0.961436
CAC0964	Hypothetical protein	0.118743	0.00405814	0.13846	0.00631504	0.105673	0.0130297	0.113191	0.00308	0.143356	0.0232357	0.0871918	0.00976034		0.953246	1.03536	0.825107
CAC0965	1-acyl-sn-glycerol-3-phosphate acyltransferase	0.497943	0.12001	0.454534	0.0221966	0.522345	0.0224165	0.531454	0.0580474	0.429083	0.0927067	0.444108	0.131844		1.0673	0.944007	0.850219
CAC0966	Predicted membrane protein	0.35191	0.0138787	0.365948	0.0145762	0.471411	0.0291451	0.329087	0.0517245	0.194249	0.0152992	0.286764	0.0621882		0.935146	0.53081	0.60831
CAC0967	Probably membrane protein	0.257388	0.0460409	0.166739	0.0337813	0.295072	0.0136999	0.189518	0.0224551	0.0934377	0.00356649	0.203286	0.0333825		0.736313	0.560384	0.688936
CAC0968	Hypothetical protein	0.131901	0.0136067	0.0934235	0.0043524	0.114832	0.0120763	0.0728476	0.00938523	0	0	0.0800264	0.00750468		0.55229	0	0.6969
CAC0969	Hypothetical protein	1.24761	0.108671	1.11461	0.175536	1.33257	0.187827	1.11817	0.0796292	0.723659	0.285567	1.2184	0.0941596		0.896254	0.649251	0.914322
CAC0970	Re-citrate synthase	4.24302	0.558769	1.89185	0.357482	5.6129	0.968528	5.41902	0.106868	3.14862	0.468988	4.12366	0.965174		1.27716	1.66431	0.734677
CAC0971	Aconitase	25.7446	0.865078	9.08347	1.82951	29.9818	4.69796	29.3535	0.289684	15.8687	3.26302	22.2926	1.57824		1.14018	1.74699	0.743537
CAC0972	NADH dependent isocitrate dehydrogenase	7.34167	0.251478	3.98315	0.586074	7.1634	0.97689	7.88114	0.0984071	4.25974	0.843676	4.27196	0.733289		1.07348	1.06944	0.596359
CAC0973	Argininosuccinate synthase	6.47636	0.384783	17.6324	2.94069	10.2254	0.449107	18.9026	1.45883	27.3247	2.28456	11.7077	7.96813		2.91871	1.54968	1.14496
CAC0974	Argininosuccinate lyase	6.13614	0.273604	17.9266	3.47932	11.1098	0.441202	16.7693	0.601267	29.7567	2.22703	10.9338	6.9568		2.73288	1.65992	0.984156
CAC0975	Predicted P-loop kinase or ATPase distantly related to phosphoenolpyruvate carboxykinase	0.0619148	0.00570474	0.168157	0.0924223	0.0771223	0.00798551	0.0665738	0.00543737	0.156852	0.00992968	0	0		1.07525	0.932773	0
CAC0976	Uncharacterized conserved protein, ortholog yuzA B.subtilis	4.77508	0.290876	4.83926	0.625265	3.80237	0.351162	1.62715	0.264656	1.68943	0.200027	2.38496	0.421692		0.340759	0.349108	0.62723
CAC0977	Transcriptional regulator, Lrp family	2.5561	0.06434	2.55153	0.347618	2.07864	0.206865	1.01957	0.17603	0.966871	0.0835638	1.24334	0.0388328		0.398877	0.378938	0.598151
CAC0978	Possible elongation subunit of DNA-dependent DNA polymerase	0.256085	0.0284626	0.292299	0.0574887	0.235397	0.0241946	0.139151	0.0266986	0.16247	0.023553	0.136563	0.0141764		0.543378	0.555836	0.580138
CAC0979	Uncharacterized protein containing two CBS domains	0.739853	0.150671	0.782176	0.134581	0.748436	0.0801501	0.636115	0.0654217	0.628312	0.108352	0.666943	0.0531371		0.859787	0.803288	0.891116
CAC0980	Pyruvate-formate lyase	2.07455	0.0458324	2.41129	0.122713	3.5657	0.401734	4.63049	0.835099	3.98185	2.4903	5.40493	0.181881		2.23205	1.65134	1.51581
CAC0981	Pyruvate-formate-lyase-activating enzyme	3.51533	0.399684	3.20732	0.14842	5.90829	0.673329	5.79668	0.995656	3.86711	2.2592	7.11058	0.214829		1.64897	1.20571	1.20349
CAC0982	Hypothetical protein	0.255747	0.0234159	0.471246	0.197092	0.0654958	0.0032744	1.16314	0.353747	1.07462	0.666517	1.15448	0.328721		4.54803	2.28037	17.6268
CAC0983	Hypothetical protein	1.00279	0.049539	0.973476	0.484115	1.66758	0.152529	0.730438	0.0414282	0.38437	0.273298	1.47058	0.0364707		0.728404	0.394843	0.881866
CAC0984	ABC transporter, ATP-binding protein	4.06224	0.205597	1.06863	0.185334	7.78951	1.75423	4.46016	0.661436	2.20581	1.88165	4.35726	0.905169		1.09796	2.06415	0.559375
CAC0985	ABC transporter, permease component	6.14761	0.404027	1.61576	0.160024	12.4572	3.08737	4.93463	0.61537	3.56738	3.02482	5.63397	1.08577		0.80269	2.20786	0.452267
CAC0986	Lipoprotein, attached to the cytoplasmic membrane, NLPA family	15.7024	0.321248	4.3762	0.590275	26.6917	6.44566	15.3252	2.28527	11.7353	10.8664	19.0632	3.39619		0.975976	2.68163	0.714202
CAC0987	Hypothetical protein	0.350414	0.0318998	0.381184	0.0174256	0.352525	0.0196665	0.367799	0.0298579	0.688326	0.100255	0.297749	0.0251953		1.04961	1.80576	0.844617
CAC0988	Probably membrane protein	0.302384	0.0305128	0.383015	0.0482015	0.30929	0.00950301	0.311879	0.0427155	0.518547	0.0736862	0.276974	0.00744864		1.0314	1.35385	0.895513
CAC0989	General secretion family related protein	0.0931018	0.00300357	0.137165	0.0182598	0.0779225	0.00442249	0	0	0.266089	0.154557	0	0		0	1.93992	0
CAC0990	Glutamyl-tRNA synthetase	2.07275	0.0349068	3.00622	0.546683	2.56254	0.386109	3.04739	0.384882	2.08177	0.435286	2.06305	0.397151		1.47022	0.692486	0.80508
CAC0991	Putative intracellular protease	0.584547	0.123721	0.302302	0.0215896	0.69984	0.219108	0.773206	0.0770135	0.299122	0.0501274	0.740902	0.186503		1.32274	0.989481	1.05867
CAC0992	Hypothetical protein	0.309574	0.034643	0.155411	0.00907886	0.349561	0.100609	0.218025	0.0139703	0.0873221	0.0045008	0.241229	0.049285		0.704275	0.561877	0.690091
CAC0993	D-alanyl-D-alanine carboxypeptidase (penicilin binding protein)	6.1349	0.239878	3.815	0.736129	4.07186	0.165269	3.80306	0.368008	2.94233	0.861883	3.4797	0.419575		0.619905	0.771251	0.854573
CAC0994	Predicted membrane protein	1.29983	0.0524093	1.28735	0.148305	1.60968	0.344981	0.697966	0.00949322	0.637233	0.0410697	0.729892	0.0112933		0.536967	0.494994	0.45344
CAC0995	Predicted membrane protein	18.5425	0.406207	21.8742	2.85591	18.2612	0.816496	15.5544	0.852622	19.7302	2.00464	15.6701	2.09554		0.838852	0.901987	0.858112
CAC0996	Hypothetical protein	0.405859	0.0606888	0.258757	0.0624213	0.335869	0.00810786	0.141744	0.0236422	0.144493	0.0209542	0.209511	0.0448852		0.349246	0.558414	0.623788
CAC0997	Probable nucleoside-diphosphate kinase N-terminal domain	2.56533	0.698494	1.25896	0.429854	2.92655	0.316963	1.72491	0.395975	1.09632	0.175888	2.111	0.0711134		0.672394	0.870816	0.721327
CAC0998	Homoserine dehydrogenase	13.756	0.678704	5.75122	1.82867	10.7512	1.46092	12.1824	1.97758	9.62058	0.230111	9.73003	1.56938		0.885612	1.67279	0.905019
CAC0999	Threonine synthase	23.7342	0.68349	8.08855	2.20359	20.5863	3.00672	15.7276	0.926612	12.033	1.20545	13.2636	1.66601		0.662657	1.48766	0.64429
CAC1000	Uncharacterized protein, homolog of yhfF B.subtilis	3.94761	0.130245	3.18339	0.796955	4.21084	0.359656	3.6862	0.186356	3.90586	0.57528	2.08903	0.488923		0.93378	1.22695	0.496109
CAC1001	Aspartate aminotransferase	1.08458	0.111137	1.25915	0.0552892	1.95574	0.082053	0.89083	0.0439788	0.814968	0.196868	1.2985	0.0430852		0.821359	0.647237	0.663943
CAC1002	Nicotinic acid phosphoribosyltransferase	5.63078	0.691323	5.67415	0.338458	9.3156	0.492755	7.90075	0.384043	8.76061	2.66418	9.04264	0.711671		1.40314	1.54395	0.970699
CAC1003	Superfamily I DNA helicase (rep-like helicase)	0.0677038	0.00126725	0.0741347	0.00558771	0.0662882	0.00259266	0.0639386	0.00305101	0.0636751	0.00306558	0	0		0.944387	0.858911	0
CAC1004	Predicted membrane protein	0.458389	0.0193803	0.787546	0.142923	0.352274	0.052909	0.863273	0.255518	0.739832	0.038991	0.451023	0.0313374		1.88328	0.939414	1.28032
CAC1005	Uncharacterized protein similar to Cylindrotheca fusiformis plasmid hypothetical protein (GI:99319)	0.298749	0.012696	0.547541	0.106477	0.25526	0.0411173	0.625839	0.191745	0.507525	0.0395756	0.364634	0.0160295		2.09486	0.926916	1.42848
CAC1006	MutT-like (Nudix) hydrolase	1.27536	0.214436	0.503859	0.065103	0.607478	0.0285538	0.788917	0.0585075	0.560995	0.066481	0.974377	0.17808		0.618581	1.1134	1.60397
CAC1007	Predicted acetyltransferase	0.525387	0.085829	0.232691	0.0445706	0.268925	0.0309729	0.153767	0.0417679	0.241656	0.0592942	0.301226	0.0771185		0.292673	1.03853	1.12011
CAC1008	Hypothetical protein, CF-30 family	0.0971259	0.00435693	0.0992975	0.00212404	0.110035	0.042354	0	0	0.0828503	0.0207484	0	0		0	0.834364	0
CAC1009	Cell wall biogenesis enzyme (N-terminal domain related to N-Acetylmuramoyl-L-alanine amidase and C-terminal domain related to L-alanoyl-D-glutamate peptidase); peptodoglycan-binding domain	0.244008	0.0274857	0.312393	0.0271987	0.117836	0.0189415	0	0	0.114503	0.0410815	0	0		0	0.366533	0
CAC1010	Predicted phosphohydrolase, Icc family	6.50001	0.435362	4.07213	0.680634	1.97429	0.716125	0.0765151	0.015906	1.16375	0.211622	0.441182	0.0996642		0.0117715	0.285784	0.223464
CAC1011	Uncharacterized small membrane protein, homolog of ykvA B.subtilis	0	0	0	0	0	0	0	0	0	0	0	0		NC	NC	NC
CAC1012	Uncharacterized membrane protein, homolog of YNGA/YWCD B.suntilis	0	0	0	0	0	0	0	0	0	0	0	0		NC	NC	NC
CAC1013	FTSA related protein, predicted ATPases of the HSP70 family	0.396835	0.040455	0.348106	0.0209535	0.382272	0.02215	0.381615	0.0297864	0.231847	0.0135535	0.365528	0.0284497		0.961647	0.666023	0.956199
CAC1014	IAA-like amino acid hydrolase	1.62788	0.0695639	1.19451	0.0977945	1.28723	0.109422	1.74726	0.143341	1.63718	0.0961032	1.63025	0.131138		1.07334	1.37058	1.26648
CAC1015	Pseudouridylate synthase	2.83244	0.043838	2.53478	0.236978	2.56083	0.0487302	4.30019	0.0702972	4.09687	0.413239	4.32019	0.316051		1.5182	1.61626	1.68703
CAC1016	SpoVB related membrane protein	0.439148	0.0564901	0.400142	0.0451613	0.371737	0.00999482	0.353931	0.051061	0.312648	0.00781996	0.325924	0.00742533		0.805949	0.781343	0.87676
CAC1017	SpoVB related membrane protein	0	0	0	0	0.0660582	0.0158094	0	0	0	0	0	0		NC	NC	0
CAC1018	Predicted membrane protein	0.349919	0.0150378	0.316509	0.00885221	0.22172	0.0224153	0.320997	0.078174	0.448204	0.054457	0.247528	0.0300664		0.917346	1.41609	1.1164
CAC1019	Phospholipase C related protein	1.07622	0.0458047	1.18041	0.0471787	0.922316	0.0349621	0.828835	0.070256	1.7178	0.257143	0.931807	0.0655567		0.770132	1.45526	1.01029
CAC1020	Hypothetical protein	0.125933	0.0054477	0.110782	0.0009611	0.105974	0.00839628	0.100447	0.00142488	0.150548	0.0636611	0.0865135	0.00116077		0.797619	1.35896	0.816366
CAC1021	Predicted Fe-S oxidoreductases	0.587301	0.0374329	0.64233	0.041044	0.388215	0.0625439	0.773854	0.108704	0.760327	0.0836192	0.482208	0.113498		1.31764	1.1837	1.24212
CAC1022	Thioesterase II of alpha/beta hydrolase superfamily	0.86964	0.0261377	0.391044	0.163701	0.390725	0.137661	0.0878924	0.0290392	0.324667	0.20541	0.337052	0.109535		0.101067	0.830258	0.862631
CAC1023	Nicotinate-nucleotide pyrophosphorylase	1.37984	0.212284	4.24073	0.244753	5.1996	0.407847	3.61855	0.579298	1.44781	0.389438	4.34683	0.664955		2.62245	0.341405	0.835994
CAC1024	Aspartate oxidase	12.0067	0.816977	38.4119	6.42008	36.0222	3.10163	27.0027	4.50416	24.3537	8.37942	31.1083	3.60101		2.24896	0.634015	0.863586
CAC1025	Quinolinate synthase	4.39608	0.245984	9.78298	0.799421	12.8761	0.529912	10.2552	1.7243	5.25076	1.60334	11.9479	2.26196		2.3328	0.536724	0.927916
CAC1026	Superfamily I DNA helicase	0.696862	0.0212199	0.380396	0.0258339	0.573767	0.0878267	0.776326	0.0510504	0.805112	0.415691	1.00755	0.106124		1.11403	2.11651	1.75603
CAC1027	Flavoprotein	8.57085	0.292093	7.88814	1.1925	9.03561	0.0401406	8.35328	1.05213	7.99049	2.95413	9.62015	1.45876		0.974615	1.01297	1.06469
CAC1028	Hydrolase of alpha/beta superfamily, possible membrane associated lipase	0.219382	0.0057246	0.170607	0.0217808	0.376272	0.0889597	0.174833	0.0261592	0.158369	0.0548736	0.264844	0.0464383		0.796931	0.928267	0.703864
CAC1029	FeoA-like protein, involved in iron transport	0.148021	0.00580778	0.236257	0.0767495	0.0825894	0.0112039	28.9566	5.20548	18.0114	12.3622	20.0957	2.46899		195.625	76.2364	243.321
CAC1030	FeoA-like protein, involved in iron transport	0.133628	0.00171762	0.238824	0.0713928	0.0795765	0.00239079	33.6909	4.7011	19.8583	13.6404	22.5682	3.11924		252.124	83.1505	283.604
CAC1031	FeoB-like GTPase, responsible for iron uptake	0.208865	0.0116997	0.418583	0.149908	0.112546	0.0211445	46.1577	7.74068	28.7481	19.7882	37.9416	4.80213		220.993	68.6795	337.121
CAC1032	Predicted transcriptional regulator	0.132901	0.0106544	0.267819	0.0920514	0.0823782	0.00582795	42.2824	1.94879	22.0932	15.5334	37.2943	2.26724		318.15	82.493	452.72
CAC1033	Hypothetical protein, CF-31 family	4.14021	0.39519	4.63157	0.775976	4.50321	1.22406	9.91254	1.10978	3.78936	1.33926	5.29874	1.07988		2.39421	0.818159	1.17666
CAC1034	Hypothetical protein	1.374	0.268618	1.13369	0.268614	1.32422	0.315951	0.423658	0.0410792	0.450147	0.127807	0.931154	0.284238		0.30834	0.397064	0.70317
CAC1035	Hypothetical protein	0.525766	0.0747363	0.583387	0.0334228	0.504324	0.0159405	0.552937	0.0853188	0.35442	0.0632457	0.308943	0.0345267		1.05168	0.607521	0.612588
CAC1036	Pyruvate kinase	11.4259	0.0972865	6.90233	0.357114	7.97755	2.45987	5.36006	0.444765	6.16351	1.17072	4.36221	0.281052		0.469115	0.892961	0.54681
CAC1037	Predicted xylanase/chitin deacetylase	8.94339	0.616582	8.4003	0.608722	4.76717	0.235199	2.59218	0.64139	6.02163	1.55293	3.58109	1.17127		0.289843	0.716836	0.751199
CAC1038	Predicted metal-binding membrane protein	0.216342	0.0172258	0.500801	0.148613	0.205073	0.0373467	0.296147	0.100536	0.382797	0.0466035	0.150118	0.00977158		1.36888	0.764371	0.732025
CAC1039	Membrane protein, TerC homolog	0.156487	0.00733844	0.126232	0.0243067	0.319166	0.108907	0.13166	0.0210793	0.111289	0.0273472	0.177917	0.0494257		0.841348	0.881624	0.557444
CAC1040	Predicted amidohydrolases	0.623245	0.0164229	0.486862	0.0167426	0.42299	0.0137552	0.305562	0.0497116	0.331198	0.0688389	0.260846	0.0188194		0.490276	0.68027	0.616672
CAC1041	Arginyl-tRNA synthetase	0.969558	0.0997655	1.47848	0.5127	1.42375	0.107099	1.91438	0.0186146	1.46117	0.468818	1.58267	0.468806		1.97449	0.988291	1.11162
CAC1042	Predicted membrane protein	0.239923	0.0136227	0.301044	0.0764936	0.32034	0.0292976	0.324552	0.0110289	0.220282	0.0632376	0.275049	0.0834842		1.35274	0.731728	0.858617
CAC1043	Xre family DNA-binding domain and TPR-repeat containing protein	0.0867024	0.0121648	0.103368	0.0142612	0	0	0	0	0.241303	0.101661	0	0		0	2.3344	NC
CAC1044	NADH:flavin oxidoreductase, possible NADH oxidase	0.424	0.0374722	0.256582	0.0796948	0.308554	0.0156499	0.125634	0.0108772	0.174726	0.0376486	0.149103	0.0143588		0.296306	0.680975	0.483233
CAC1045	Predicted permease	0.123748	0.008248	0.494681	0.0847631	0.0814751	0.0104669	0.11171	0.0251736	0.254072	0.0256233	0.068842	0.00976777		0.902719	0.513607	0.844946
CAC1046	Transcriptional regulator, LysR family	0.124432	0.00394978	0.154527	0.0217571	0.138625	0.00802069	0.0821587	0.00953928	0.0665597	0.00150066	0.0736234	0.00541065		0.660267	0.430731	0.531098
CAC1047	Ribonucleotide reductase, vitamin B12-dependent	0.703028	0.0709123	11.0442	1.86237	2.98983	0.869517	1.24038	0.323882	8.62137	3.13236	0.686733	0.17186		1.76434	0.780626	0.229689
CAC1048	Carbonic anhydrases/acetyltransferases, isoleucine patch superfamily	0.766201	0.0632133	0.798079	0.0834805	0.818752	0.151629	0.821934	0.0624527	0.779458	0.203759	0.580492	0.0576981		1.07274	0.976667	0.708996
CAC1049	Uncharacterized conserved protein,ortholog of YaaR B.subtilis	8.10088	0.241905	5.66291	0.412396	5.92487	0.797792	4.77038	0.283818	5.66827	1.22276	6.25749	0.440648		0.588872	1.00095	1.05614
CAC1050	NH(3)-dependent NAD(+) synthetase	0.554767	0.012919	1.2196	0.343614	0.631644	0.027418	0.355037	0.0911243	0.355475	0.0494116	0.244871	0.0258087		0.639975	0.291469	0.387672
CAC1051	Uncharacterized conserved protein (possible membrane)	3.81582	0.222087	2.5656	0.304249	5.90438	1.08246	2.65137	0.3891	2.12742	0.495765	2.67899	0.196962		0.694837	0.82921	0.453729
CAC1052	Membrane protease subunit, stomatin/prohibitin homolog	1.8086	0.171642	1.15023	0.18557	3.19246	0.930253	0.656996	0.15483	0.699118	0.163478	0.965893	0.188813		0.363261	0.607807	0.302554
CAC1053	LPS glycosyltransferase	0.265296	0.00353171	0.308652	0.0208715	0.26663	0.0308143	0.178722	0.0196829	0.393668	0.107231	0.161019	0.0101763		0.673671	1.27544	0.603905
CAC1054	Arginase	0.510998	0.0415883	0.460718	0.0242302	0.387988	0.0893737	0.270738	0.0406083	0.343844	0.0806189	0.449621	0.0288204		0.529822	0.746322	1.15885
CAC1055	Hypothetical protein	0.796674	0.148434	0.422202	0.0224442	0.694451	0.121011	0.689339	0.147419	0.587626	0.0315959	0.599227	0.0758194		0.865271	1.39181	0.862878
CAC1056	Hypothetical protein	0.104628	0.0131131	0.0823332	0.00645183	0.101668	0.0018003	0.0595449	0.00545123	0.0641234	0.00366794	0	0		0.569111	0.778828	0
CAC1057	Uncharcterized protein, shares conserved domain among different RHS family proteins and WAPA of B.subtilis	0.344036	0.0233964	0.174105	0.0106545	0.510489	0.0209337	0.441656	0.0582994	0.168446	0.0265352	0.48397	0.0315559		1.28375	0.967495	0.948051
CAC1058	Predicted membrane protein	0.341805	0.00963926	0.192279	0.00616514	0.480118	0.0412272	0.425752	0.0615169	0.163831	0.0346934	0.489008	0.0402439		1.2456	0.852051	1.01852
CAC1059	Hypothetical protein	0.122914	0.00296141	0.0758104	0.00440723	0.147489	0.0135287	0.0936799	0.00526988	0.0651679	0.00791188	0.124429	0.0201126		0.762157	0.859618	0.843649
CAC1060	Predicted membrane protein	0	0	0	0	0	0	0	0	0	0	0	0		NC	NC	NC
CAC1061	Uncharcterized protein, shares conserved domain among different RHS family proteins and WAPA of B.subtilis	0	0	0	0	0	0	0	0	0	0	0	0		NC	NC	NC
CAC1062	Hypothetical protein	0.89602	0.0209749	0.63446	0.0916765	0.852107	0.0433318	1.30865	0.202995	0.660993	0.0448293	0.913272	0.0477335		1.46052	1.04182	1.07178
CAC1063	TPR-repeat-containing protein	0.348889	0.00625909	0.295807	0.0149665	0.381637	0.0151146	0.390216	0.0568608	0.290423	0.0105563	0.320169	0.0215186		1.11845	0.981797	0.838936
CAC1064	TPR-repeat-containing protein	0.332844	0.00419944	0.370613	0.0144245	0.395478	0.00928386	0.355992	0.0426038	0.224259	0.016746	0.286653	0.0378156		1.06955	0.605102	0.724825
CAC1065	Uncharacterized protein, related stage III sporulation protein AH of Bacillus sp.	0.535344	0.0556654	0.586889	0.0670013	0.699327	0.0206831	0.528693	0.0145979	0.359079	0.0112821	0.599341	0.0430935		0.987575	0.611835	0.857025
CAC1066	Hypothetical protein	0	0	0	0	0	0	0	0	0	0	0	0		NC	NC	NC
CAC1067	TPR-repeat containing protein	0.0786507	0.00345379	0.0676212	0.00334229	0.0775749	0.00464423	0	0	0.059866	0.00104313	0.0706174	0.000846559		0	0.885315	0.910313
CAC1068	Hypothetical protein, CF-25 family	0.0744731	0.0020071	0.0653725	0.00283142	0.0680871	0.0066211	0	0	0	0	0	0		0	0	0
CAC1069	Hypothetical protein, CF-25 family	0	0	0	0	0	0	0	0	0	0	0	0		NC	NC	NC
CAC1070	Transcriptional regulator, AcrR family	0	0	0	0	0	0	0	0	0	0	0	0		NC	NC	NC
CAC1071	Transcriptional regulator, AcrR family	0	0	0	0	0	0	0	0	0	0	0	0		NC	NC	NC
CAC1072	Fe-S oxidoreductase	0.211347	0.00832936	0.367817	0.171226	0.0844871	0.0103772	0.0669829	0.0224881	6.61729	5.09254	0.122739	0.0422435		0.316934	17.9907	1.45275
CAC1073	Hypothetical protein	0.184862	0.0228467	0.310712	0.13084	0.0801478	0.0114641	0	0	2.22334	1.77971	0.0773704	0.0163756		0	7.15565	0.965346
CAC1074	Predicted permease	0.186925	0.0127679	0.329319	0.134801	0.0839019	0.0105668	0	0	1.66501	1.3198	0.0760376	0.0154392		0	5.05591	0.906268
CAC1075	Beta-glucosidase family protein	0.930634	0.129537	2.1992	0.629716	1.34857	0.675318	0	0	0.190916	0.140272	0.38948	0.0521284		0	0.0868117	0.288809
CAC1076	Hypothetical protein, CF-32 family	0.234837	0.00562177	0.213139	0.0152657	0.200664	0.00344769	0.11639	0.0218353	0.158807	0.0197999	0.15048	0.0291949		0.49562	0.745087	0.749912
CAC1077	Putative translation initiation inhibitor	0.385278	0.00700302	0.298899	0.0211392	0.395016	0.0448887	0.197858	0.0389836	0.233725	0.037736	0.299887	0.061058		0.513544	0.781951	0.759178
CAC1078	Predicted phosphohydrolase, Icc family	6.77348	0.473755	6.9087	3.39312	2.19242	0.874895	0.310533	0.191804	1.56086	0.555341	2.07729	0.879614		0.0458454	0.225927	0.947487
CAC1079	Uncharacterized protein, related to enterotoxins of other Clostridiales	1.27092	0.203658	2.61857	1.06224	0.293434	0.12175	0	0	0.120714	0.0178297	0.112625	0.0266553		0	0.046099	0.383818
CAC1080	Uncharacterized protein, probably surface-located	20.7553	0.387232	18.0123	8.433	5.01803	3.60647	0.521008	0.404806	1.74975	0.614496	3.86491	1.37823		0.0251024	0.0971419	0.770204
CAC1081	Uncharacterized protein, probably surface-located	7.46702	0.127082	8.39814	4.14574	2.05404	1.72841	0.274704	0.201728	0.953528	0.25241	1.75117	0.675809		0.0367889	0.11354	0.852547
CAC1082	Hypothetical protein	0.0673616	0.00871346	0.0692065	0.00236032	0	0	0	0	0	0	0	0		0	0	NC
CAC1083	Predicted membrane-associated metal-binding protein	0.15081	0.0121405	0.162832	0.00444455	0.18131	0.0149423	0.197633	0.0153534	0.119148	0.0264573	0.167509	0.00781333		1.31048	0.731725	0.923882
CAC1084	Beta-glucosidase family protein	1.02318	0.290344	1.20542	0.631276	0.815691	0.135265	0.117559	0.0568126	0.222415	0.00918381	0.861393	0.145603		0.114896	0.184512	1.05603
CAC1085	Alpha-glucosidase	1.43993	0.192654	1.32812	0.72315	1.04282	0.247014	0.165551	0.0763388	0.243875	0.00629856	0.932367	0.205962		0.114971	0.183624	0.894079
CAC1086	Transcriptional regulators of NagC/XylR family	2.76248	0.195712	2.31112	1.15783	1.883	0.372176	0.19135	0.0851166	0.333532	0.0478878	1.14076	0.228766		0.0692674	0.144316	0.605822
CAC1087	Hypothetical protein	0.0845865	0.00733394	0	0	0.069667	0.00972158	0	0	0	0	0	0		0	NC	0
CAC1088	GlpX-like protein (Fructose-1,6-bisphosphatase related protein)	1.98372	0.071717	2.22365	0.617581	1.57753	0.11213	4.04506	0.532933	2.49001	0.366096	1.71574	0.115197		2.03913	1.11978	1.08761
CAC1089	Serine kinase/phosphatase HPr	6.99251	0.154216	7.47873	0.829665	6.01262	0.152329	16.395	1.21558	12.8519	3.10214	10.4213	0.941931		2.34466	1.71846	1.73324
CAC1090	5-formyltetrahydrofolate cyclo-ligase	2.63936	0.17466	2.4691	0.213287	2.55337	0.291499	2.68252	0.155191	2.18009	0.557861	2.20159	0.0178393		1.01635	0.882948	0.862231
CAC1091	Aspartyl aminopeptidase	4.75744	0.150364	4.27027	0.440805	4.5469	0.200503	4.38289	0.182634	3.37547	0.852831	4.00493	0.314102		0.921272	0.790459	0.880803
CAC1092	Predicted metal-dependent phosphoesterase (PHP family), YciV ortholog	3.4553	0.316885	2.54768	0.225254	4.01307	0.427804	4.47497	0.317359	2.42459	0.757241	4.76439	0.18027		1.2951	0.951688	1.18722
CAC1093	Hypothetical secreted protein	0	0	0	0	0	0	0	0	0	0	0	0		NC	NC	NC
CAC1094	Cation efflux system protein	0	0	0	0	0	0	0	0	0	0	0	0		NC	NC	NC
CAC1095	Uncharacterized protein, YjiN homolog	0.597776	0.0203422	0.542654	0.0404916	0.557335	0.022454	1.08408	0.17818	0.698988	0.209299	0.804354	0.0858364		1.81353	1.28809	1.44321
CAC1096	Uncharacterized protein, YjiN homolog	0.324535	0.0167844	0.294135	0.00842915	0.333361	0.0264665	0.390805	0.0492605	0.261709	0.0457562	0.389454	0.0529557		1.2042	0.889756	1.16827
CAC1097	Hypothetical protein	0.178191	0.00308665	0.166997	0.019491	0.176752	0.0162828	0.101052	0.0139989	0.0885819	0.00742429	0.0988622	0.00722803		0.567101	0.53044	0.559325
CAC1098	DNA polymerase I, polA	1.72646	0.189803	1.68483	0.132054	1.55802	0.116223	1.95938	0.178728	1.73117	0.186845	1.77877	0.169681		1.13491	1.02751	1.14169
CAC1099	P-loop kinase (uridine kinase family)	1.7135	0.115241	1.56107	0.0606479	2.2171	0.343421	1.56797	0.045072	2.28217	1.01279	1.60009	0.208864		0.915069	1.46193	0.721706
CAC1100	Secreted protein, similar to catalytic domain of murein transglycosylase	0.44291	0.0342387	0.463457	0.0253796	0.543088	0.0621213	0.283699	0.013159	0.323824	0.116019	0.29791	0.0400041		0.640534	0.698715	0.548548
CAC1101	Hypothetical protein, CF-34 family(identical)	1.48137	0.441819	1.13189	0.281186	1.20005	0.727781	0.260036	0.0333623	0.434122	0.108615	0.493295	0.16291		0.175537	0.383537	0.411064
CAC1102	Predicted membrane protein	8.86586	1.23715	9.90329	1.22215	4.7173	1.03508	1.51784	0.572054	7.78952	1.31652	4.0494	1.17948		0.171201	0.786559	0.858415
CAC1103	Possible metal-binding domain, related to a correspondent domain of site-specific recombinase	0.924575	0.0927138	0.702992	0.070613	0.703335	0.0834553	0.30321	0.0847035	0.637499	0.136526	0.379141	0.0698864		0.327945	0.906837	0.539062
CAC1104	Hypothetical protein	0.0787814	0.00220077	0.113413	0.0374244	0.0796197	0.0100061	0	0	0.0619215	0.00698584	0.058361	0.00644069		0	0.545984	0.732998
CAC1105	Hypothetical protein	0	0	0	0	0	0	0	0	0	0	0	0		NC	NC	NC
CAC1106	Hypothetical protein	0	0	0.0744864	0.0156936	0	0	0	0	0	0	0	0		NC	0	NC
CAC1107	Hypothetical protein, CF-36 family	0.0617959	0.00131251	0.135031	0.0673	0.0812187	0.0199068	0	0	0.0766906	0.0144371	0.0599171	0.00936434		0	0.567948	0.737726
CAC1108	Lyc gene autolisin (1,4-bets-N-acetylmuramidase), family 25 of glycosyl hydrolases; peptodoglycan-binding domain	0	0	0.0668215	0.0164123	0	0	0	0	0	0	0	0		NC	0	NC
CAC1109	Hypothetical protein, CF-8 family	0	0	0.0720126	0.021124	0	0	0	0	0	0	0	0		NC	0	NC
CAC1110	Integrase/recombinase (xerC/xerD family); CF-10 family	0	0	0.0825487	0.0273817	0	0	0	0	0	0	0	0		NC	0	NC
CAC1111	Hypothetical protein, CF-10 family	0	0	0.066278	0.0182393	0	0	0	0	0	0	0	0		NC	0	NC
CAC1112	Hypothetical protein, CF-11 family	0	0	0.0742868	0.0163424	0.0617165	0.00849122	0	0	0	0	0	0		NC	0	0
CAC1113	Hypothetical protein	0.0648726	0.00381581	0.0910603	0.013782	0.0711025	0.00614693	0	0	0.0656811	0.00809441	0	0		0	0.721292	0
CAC1114	Hypothetical protein	0	0	0.0667979	0.00359549	0	0	0	0	0	0	0	0		NC	0	NC
CAC1115	Hypothetical protein	0	0	0	0	0	0	0	0	0	0	0	0		NC	NC	NC
CAC1116	Hypothetical protein	0	0	0.0621695	0.0123235	0	0	0	0	0	0	0	0		NC	0	NC
CAC1117	Hypothetical protein	0	0	0	0	0	0	0	0	0	0	0	0		NC	NC	NC
CAC1118	Phage related protein	0	0	0	0	0	0	0	0	0	0	0	0		NC	NC	NC
CAC1119	Hypothetical protein	0	0	0.0711322	0.0181069	0.0660416	0.0103634	0	0	0.0613644	0.00855094	0	0		NC	0.862681	0
CAC1120	Phage-related protein, YqbO B.subtilis homolog	0.0739332	0.00124284	0.100075	0.0270591	0.0859288	0.0116434	0.0689983	0.00160142	0.0860388	0.0110852	0.0731146	0.00164466		0.933252	0.859748	0.850874
CAC1121	Predicted membrane protein	0.801222	0.076087	0.702429	0.0336637	0.504225	0.134557	0.272241	0.0166812	0.498313	0.0641273	0.419146	0.0599126		0.339783	0.709413	0.831268
CAC1122	Hypothetical protein	0	0	0	0	0	0	0	0	0	0	0	0		NC	NC	NC
CAC1123	Hypothetical protein	0	0	0	0	0	0	0	0	0	0	0	0		NC	NC	NC
CAC1124	Hypothetical protein	0	0	0.0670284	0.0172282	0	0	0	0	0	0	0	0		NC	0	NC
CAC1125	Hypothetical protein	0	0	0.072744	0.0107341	0.0640371	0.00316496	0	0	0	0	0	0		NC	0	0
CAC1126	Hypothetical protein	0	0	0.0760933	0.0198618	0.0630354	0.00940066	0	0	0	0	0	0		NC	0	0
CAC1127	Hypothetical protein	0	0	0.0748474	0.0168021	0	0	0	0	0	0	0	0		NC	0	NC
CAC1128	Hypothetical protein	0	0	0	0	0	0	0	0	0	0	0	0		NC	NC	NC
CAC1129	Hypothetical protein	0	0	0	0	0	0	0	0	0	0	0	0		NC	NC	NC
CAC1130	Hypothetical protein	0	0	0.10778	0.0489684	0.0809679	0.0195164	0	0	0.0838677	0.018622	0.0684675	0.0119916		NC	0.778137	0.845613
CAC1131	Hypothetical protein	0	0	0.126244	0.0746922	0.0836171	0.021526	0.0604985	0.00388851	0.0908804	0.0314529	0.0671359	0.0147701		NC	0.719879	0.802896
CAC1132	Hypothetical protein	0	0	0.0744879	0.0224278	0	0	0	0	0	0	0	0		NC	0	NC
CAC1133	Phage related protein, YonE B.subtilis homolog	0	0	0	0	0	0	0	0	0	0	0	0		NC	NC	NC
CAC1134	Phage related protein, YonF B.subtilis homolog	0	0	0.0747368	0.0251393	0.0628907	0.00653292	0	0	0	0	0	0		NC	0	0
CAC1135	Hypothetical protein	0	0	0.0750653	0.0235851	0	0	0	0	0	0	0	0		NC	0	NC
CAC1136	Phage related protein, YonJ B.subtilis homolog	0	0	0.0676153	0.0195095	0	0	0	0	0	0	0	0		NC	0	NC
CAC1137	Hypothetical protein	0	0	0	0	0	0	0	0	0	0	0	0		NC	NC	NC
CAC1138	Hypothetical protein	0	0	0	0	0	0	0	0	0	0	0	0		NC	NC	NC
CAC1139	Phage related protein, YonO B.subtilis homolog	0	0	0	0	0	0	0	0	0	0	0	0		NC	NC	NC
CAC1140	Hypothetical protein	0	0	0	0	0	0	0	0	0	0	0	0		NC	NC	NC
CAC1141	Hypothetical protein	0	0	0	0	0	0	0	0	0	0	0	0		NC	NC	NC
CAC1142	ATP-dependent DNA helicase, uvrD-like	0.162617	0.00800057	0.126851	0.00331699	0.134817	0.0192896	0.278779	0.0905285	0.133589	0.00956633	0.190045	0.00885751		1.71433	1.05312	1.40965
CAC1143	Exodeoxyribonuclease V, Alpha subunit, RecD	0	0	0	0	0	0	0	0	0	0	0	0		NC	NC	NC
CAC1144	Hypothetical protein	0	0	0	0	0.07129	0.00645815	0.0627199	0.00327211	0	0	0.0655541	0.00131844		NC	NC	0.919542
CAC1145	Hypothetical protein	0.104483	0.00886481	0.149744	0.0222849	0.10945	0.0249967	0.31361	0.167209	0.138148	0.051978	0.144182	0.0280319		3.00154	0.922561	1.31733
CAC1146	Hypothetical protein	0	0	0	0	0	0	0	0	0	0	0	0		NC	NC	NC
CAC1147	Hypothetical protein	0	0	0	0	0	0	0	0	0	0	0	0		NC	NC	NC
CAC1148	Hypothetical protein	0	0	0	0	0	0	0	0	0	0	0	0		NC	NC	NC
CAC1149	Hypothetical protein	0	0	0	0	0	0	0	0	0	0	0	0		NC	NC	NC
CAC1150	Hypothetical protein	0	0	0	0	0	0	0	0	0	0	0	0		NC	NC	NC
CAC1151	Hypothetical protein	0	0	0	0	0	0	0	0	0	0	0	0		NC	NC	NC
CAC1152	Hypothetical protein	0	0	0	0	0	0	0	0	0	0	0	0		NC	NC	NC
CAC1153	Hypothetical protein	0	0	0	0	0	0	0	0	0	0	0	0		NC	NC	NC
CAC1154	Hypothetical protein	0	0	0	0	0	0	0	0	0	0	0	0		NC	NC	NC
CAC1155	Hypothetical protein	0	0	0	0	0	0	0	0	0	0	0	0		NC	NC	NC
CAC1156	Hypothetical protein	0	0	0	0	0	0	0	0	0	0	0	0		NC	NC	NC
CAC1157	Hypothetical protein	0	0	0	0	0	0	0	0	0	0	0	0		NC	NC	NC
CAC1158	Hypothetical protein	0	0	0	0	0	0	0	0	0	0	0	0		NC	NC	NC
CAC1159	Hypothetical protein	0	0	0	0	0	0	0	0	0	0	0	0		NC	NC	NC
CAC1160	Hypothetical protein	2.84716	0.235946	2.84368	0.180284	2.8396	0.555818	3.32447	0.641641	3.88707	0.457679	4.09154	0.623923		1.16764	1.36691	1.44089
CAC1161	Predicted ATPase of HSP70 class	0.0688297	0.00161694	0.0841666	0.00501703	0.0754137	0.0135897	0.0697116	0.00764258	0.0876769	0.0214037	0.0640333	0.00593086		1.01281	1.04171	0.849093
CAC1162	Hypothetical protein, CF-11 family	0.108734	0.0121568	0.168753	0.00856732	0.180789	0.0763297	0.125198	0.0164328	0.171931	0.0769605	0.0879347	0.00207441		1.15142	1.01883	0.486394
CAC1163	Hypothetical protein	0	0	0	0	0	0	0	0	0	0	0	0		NC	NC	NC
CAC1164	Hypothetical protein	0.0790069	0.00267993	0.0949131	0.00416227	0.0870829	0.00514071	0.0855673	0.00902546	0.0952533	0.0213323	0.0731082	0.0053793		1.08304	1.00358	0.839524
CAC1165	Hypothetical protein	0.131439	0.0111513	0.160664	0.0200658	0.14134	0.0139989	0.150628	0.0219352	0.170556	0.0609998	0.113404	0.00377449		1.14599	1.06157	0.802349
CAC1166	Hypothetical protein	0.161212	0.0100256	0.169759	0.0211956	0.179535	0.0251797	0.13996	0.0101077	0.196293	0.0426467	0.142422	0.0120409		0.868168	1.15631	0.79328
CAC1167	Hypothetical protein	0.0681074	0.00600542	0.067211	0.00437172	0.0774888	0.0231348	0	0	0.0640817	0.0222198	0.0635715	0.0108691		0	0.95344	0.820396
CAC1168	Uncharacterized conserved protein	0.140415	0.0100299	0.0998392	0.00530285	0.116694	0.0142624	0.10456	0.0105828	0.113605	0.0239604	0.106902	0.00179757		0.74465	1.13788	0.916083
CAC1169	Hypothetical protein	1.2924	0.064341	0.519064	0.319817	1.32929	0.0138721	0.69219	0.0196891	0.474545	0.0429296	1.46063	0.119735		0.535584	0.914233	1.0988
CAC1170	Integrase/recombinase (xerD/xerC family)	0.11327	0.0187078	0.0780656	0.0228563	0.11571	0.00620887	0	0	0	0	0.0720225	0.0221135		0	0	0.622439
CAC1171	Hypothetical protein	0.610507	0.0248139	0.58031	0.0881057	0.60351	0.0230621	1.04307	0.201775	0.873187	0.0847638	0.791398	0.0834562		1.70853	1.50469	1.31133
CAC1172	Predicted integrase of XerC/XerD family, diverged	0.706697	0.0308845	0.603093	0.084042	0.695405	0.0956675	0.853207	0.138412	0.651337	0.0556043	0.767399	0.131069		1.20732	1.07999	1.10353
CAC1173	Hypothetical protein	0.482772	0.0720973	0.276656	0.0666413	0.436512	0.111672	0.625336	0.0772969	0.330734	0.0472776	0.523449	0.0838798		1.2953	1.19547	1.19916
CAC1174	Hypothetical protein	0	0	0	0	0	0	0	0	0	0	0	0		NC	NC	NC
CAC1175	Hypothetical protein, CF-35 family	0.0805713	0.00195626	0.0783175	0.0141034	0.09911	0.0252924	0.0852614	0.00201314	0.0614282	0.0108167	0.0725325	0.00944896		1.05821	0.784348	0.731838
CAC1176	Hypothetical protein	0	0	0	0	0.0619601	0.00299873	0	0	0	0	0	0		NC	NC	0
CAC1177	Hypothetical protein	0.0643411	0.00445097	0.0655023	0.0143432	0.06894	0.00859818	0	0	0	0	0.0575028	0.00864713		0	0	0.834099
CAC1178	Hypothetical protein	0.101926	0.00948055	0.112832	0.0516635	0.14993	0.0559406	0.124458	0.00754638	0.101535	0.0490982	0.111887	0.0235061		1.22107	0.899876	0.746265
CAC1179	Hypothetical protein	0	0	0	0	0	0	0	0	0	0	0	0		NC	NC	NC
CAC1180	Predicted membrane protein	0	0	0.0667257	0.0221172	0.0617706	0.00470794	0	0	0.060698	0.0205891	0	0		NC	0.909664	0
CAC1181	Phage related protein, YorF B.subtilis homolog	0.308322	0.0500628	0.239531	0.0507983	0.210216	0.0265176	0.382647	0.13287	0.199647	0.0373752	0.279166	0.0377192		1.24106	0.833492	1.32799
CAC1182	Phage related protein, YorG B.subtilis homolog	0.0665496	0.00698537	0.102376	0.043712	0.0790558	0.017268	0.0694988	0.0088849	0.0717573	0.0217332	0.0711556	0.00972479		1.04432	0.70092	0.900068
CAC1183	Hypothetical protein	0	0	0	0	0	0	0	0	0	0	0	0		NC	NC	NC
CAC1184	Hypothetical protein	0	0	0	0	0	0	0	0	0	0	0	0		NC	NC	NC
CAC1185	Hypothetical protein	1.03298	0.0851874	1.26397	0.221999	1.03759	0.299167	1.183	0.0491937	1.61685	0.659965	1.61231	0.106797		1.14523	1.27918	1.5539
CAC1186	Hypothetical protein	0.428384	0.0337057	0.347296	0.043773	0.354606	0.0901446	0.604857	0.0435792	0.500749	0.164758	0.731395	0.0944774		1.41195	1.44185	2.06256
CAC1187	Hypothetical protein	0.304445	0.019044	0.236331	0.0267519	0.254487	0.079009	0.416454	0.0562815	0.354595	0.111953	0.413883	0.0408802		1.36791	1.50042	1.62634
CAC1188	Hypothetical protein	0.171787	0.00259255	0.133465	0.010171	0.158506	0.0411237	0.158806	0.0273409	0.122433	0.023336	0.14513	0.0232397		0.924434	0.917341	0.915612
CAC1189	Hypothetical protein	0.272368	0.0231058	0.198412	0.0238974	0.227368	0.0583987	0.329694	0.0424518	0.242342	0.0509542	0.357833	0.0537887		1.21047	1.22141	1.57381
CAC1190	Predicted Fe-S-cluster redox enzyme, YLON B.subtilis homolog	0.0793649	0.0126901	0.0878577	0.00526554	0.0905748	0.0220006	0.0884918	0.00767275	0.0932063	0.0090717	0.113763	0.0135312		1.115	1.06088	1.25601
CAC1191	Hypothetical protein	0.0918308	0.0151264	0.096031	0.00254747	0.100028	0.0206759	0.111215	0.00366352	0.109641	0.00460785	0.154162	0.0131925		1.21109	1.14172	1.54119
CAC1192	Phage replicative DNA helicase, YorI B.subtilis homolog	0.0999536	0.00171093	0.0928084	0.0115295	0.0960586	0.015497	0.0872656	0.00282251	0.0832982	0.00360924	0.111022	0.00376834		0.873061	0.897528	1.15578
CAC1193	Hypothetical protein	0.099018	0.00782094	0.0956511	0.012992	0.101207	0.013384	0.0806285	0.00286256	0.0732337	0.00626034	0.105211	0.00443117		0.814282	0.765634	1.03956
CAC1194	Hypothetical protein	0	0	0	0	0	0	0	0	0	0	0	0		NC	NC	NC
CAC1195	DNA ligase (NAD dependent), LigA	0.955386	0.0476194	0.737067	0.0457047	0.88996	0.0781574	0.925214	0.159129	0.85207	0.261913	0.786469	0.0277489		0.968419	1.15603	0.883713
CAC1196	Hypothetical protein	0.136746	0.0072326	0.126745	0.00403436	0.122115	0.00630981	0.159388	0.0400022	0.0767194	0.00519288	0.122599	0.0102345		1.16558	0.605305	1.00397
CAC1197	Phage toprim domain containing protein, YorJ B.subtilis homolog	0.105211	0.0106469	0.08353	0.00399202	0.0872553	0.00668758	0.0992896	0.0236918	0.0710926	0.00332829	0.0854033	0.00257924		0.94372	0.851102	0.978775
CAC1198	Single-stranded-DNA-specific exonuclease (recJ)	0.15082	0.00804365	0.101236	0.0010479	0.122882	0.0163814	0.15034	0.0463159	0.0864883	0.00676851	0.12208	0.0040817		0.996821	0.854324	0.993474
CAC1199	Hypothetical protein	0	0	0	0	0	0	0	0	0	0	0	0		NC	NC	NC
CAC1200	Similar to phospho-adenylylsulfate sulfotransferase	0	0	0	0	0	0	0	0	0	0	0	0		NC	NC	NC
CAC1201	Hypothetical protein	0	0	0	0	0	0	0	0	0	0	0	0		NC	NC	NC
CAC1202	Hypothetical protein	0.138744	0.0170615	0.10332	0.0063758	0.129076	0.0102854	0.129215	0.0437688	0.0871772	0.00525514	0.102974	0.00796262		0.931323	0.843758	0.797779
CAC1203	Hypothetical protein	0.0946574	0.00484604	0.0766926	0.00730396	0.094545	0.0140689	0.0633958	0.0143429	0	0	0.0665174	0.0101466		0.66974	0	0.703553
CAC1204	Hypothetical protein	0.142856	0.0126158	0.0988041	0.00962584	0.143944	0.0246816	0.100882	0.0172667	0.069982	0.00388194	0.0932817	0.0104045		0.706184	0.70829	0.648043
CAC1205	Hypothetical protein	0.523024	0.0454479	0.284362	0.0278417	0.546008	0.126462	0.631119	0.170619	0.344305	0.0112478	0.555703	0.047716		1.20667	1.2108	1.01776
CAC1206	Predicted membrane protein	0	0	0.0709	0.00557386	0.0785285	0.0124688	0.0687694	0.0108311	0.0610652	0.00716011	0.0619666	0.00311841		NC	0.861287	0.789097
CAC1207	Hypothetical protein	0	0	0	0	0.0621423	0.00294993	0	0	0	0	0	0		NC	NC	0
CAC1208	Hypothetical protein	0	0	0	0	0	0	0	0	0	0	0	0		NC	NC	NC
CAC1209	Anaerobic ribonucleotide reductase	0.0686248	0.00511675	0.0698087	0.00466822	0.0687926	0.00398492	0.0616038	0.00449781	0	0	0.0649705	0.00383136		0.897691	0	0.94444
CAC1210	Deoxyuridine 5'triphosphate nucleotidohydrolase (DUPTase)	0.0757483	0.00557308	0.0739685	0.00946028	0.10183	0.0306399	0.0861224	0.0145374	0.07719	0.0112577	0.0792365	0.00301491		1.13696	1.04355	0.778122
CAC1211	Hypothetical protein	0.0687744	0.00667774	0.085297	0.0230908	0.165535	0.110071	0.0866971	0.00813808	0.066697	0.0115038	0.0679564	0.00806539		1.2606	0.781938	0.410526
CAC1212	Hypothetical protein	0	0	0	0	0	0	0	0	0	0	0	0		NC	NC	NC
CAC1213	Predicted membrane protein	0	0	0	0	0	0	0	0	0	0	0	0		NC	NC	NC
CAC1214	Xre family DNA-binding domain and TPR-repeat containing protein	2.84289	0.22458	5.28851	2.36742	3.94064	0.55128	1.37943	0.343843	4.92254	0.630304	4.42192	0.743545		0.485221	0.9308	1.12213
CAC1215	Hypothetical protein	0	0	0	0	0	0	0	0	0	0	0	0		NC	NC	NC
CAC1216	Hypothetical protein	0.0807747	0.00388283	0.0633318	0.00826684	0.0809218	0.00808699	0.0759838	0.0154719	0.0589305	0.00981058	0.070155	0.0064608		0.940688	0.930503	0.866948
CAC1217	Guanylate kinase (P-loop type)	0.0796239	0.00247405	0.0707328	0.00942512	0.0748017	0.00923689	0.0715172	0.0117845	0.0618556	0.0121779	0.0768053	0.00660124		0.898188	0.874496	1.02678
CAC1218	Phage related protein, YorS B.subtilis homolog	0	0	0	0	0	0	0	0	0	0	0	0		NC	NC	NC
CAC1219	Hypothetical protein	0	0	0	0	0	0	0	0	0	0	0	0		NC	NC	NC
CAC1220	Hypothetical protein	0	0	0	0	0	0	0	0	0	0	0	0		NC	NC	NC
CAC1221	Hypothetical protein	0	0	0	0	0	0	0	0	0	0	0	0		NC	NC	NC
CAC1222	DNA-methyltransferase (cytosine-specific)	0.0672924	0.00318185	0.0785616	0.00972143	0.0756872	0.0121416	0.0911303	0.0109839	0.0732791	0.0207885	0.0755363	0.00504379		1.35424	0.93276	0.998007
CAC1223	DNA Polymerase III Alpha chain (dnaE)	0	0	0	0	0	0	0	0	0	0	0	0		NC	NC	NC
CAC1224	Hypothetical protein	0.0813932	0.00444944	0.085416	0.0171615	0.0837798	0.0125029	0.070234	0.00958203	0.0790286	0.0256472	0.0804428	0.0071177		0.862897	0.925219	0.960169
CAC1225	Hypothetical protein	0	0	0.0629936	0.00853733	0.0635948	0.00338198	0	0	0.0582543	0.0113568	0.0581351	0.00602439		NC	0.924764	0.914149
CAC1226	RNA polymerase sigma factor	0	0	0	0	0	0	0	0	0	0	0	0		NC	NC	NC
CAC1227	Hypothetical protein	0	0	0	0	0	0	0	0	0	0	0	0		NC	NC	NC
CAC1228	Site-specific DNA recombinase	0.680478	0.133483	0.636266	0.0583246	0.766585	0.0742558	0.76048	0.0242709	0.777119	0.0509274	0.683294	0.0192024		1.11757	1.22137	0.891348
CAC1229	Hypothetical protein, CF-34 family(identical)	2.08726	0.785253	1.50217	0.316165	1.70913	0.982752	0.270372	0.0316767	0.573102	0.138629	0.550182	0.247008		0.129534	0.381517	0.321907
CAC1230	Hypothetical protein	0	0	0	0	0	0	0	0	0	0	0	0		NC	NC	NC
CAC1231	Predicted dehydrogenase, YULF B.subtilis ortholog	3.98646	0.442627	2.51399	0.870595	3.91144	0.137539	1.23732	0.446276	0.610303	0.060644	2.8279	0.413057		0.31038	0.242763	0.722983
CAC1232	Predicted lytic murein transglycosylase (N-term. LysM motif repeat domain)	2.39863	0.123834	1.46677	0.574619	2.16996	0.082203	0.599352	0.29164	0.256732	0.0398492	2.27469	0.140778		0.249873	0.175033	1.04827
CAC1233	Chemotaxis protein CheV ortholog (CheW-like adaptor domain and CheY-like reciever domain)	0.490794	0.017449	0.520451	0.351232	0.429345	0.238507	0.438192	0.159042	0.12217	0.0174817	1.66198	0.545784		0.892821	0.234739	3.87096
CAC1234	Chorismate mutase PheB of B.subtilis ortholog	1.56841	0.216817	0.520212	0.109568	1.33123	0.188925	1.06805	0.197083	0.317908	0.129294	0.966284	0.378756		0.680974	0.611112	0.72586
CAC1235	Homoserine kinase (thrB)	3.96313	0.349844	1.44307	0.309242	3.71204	0.675786	2.64929	0.520256	1.29343	0.432861	2.70776	1.17869		0.668484	0.896304	0.729454
CAC1236	Hypothetical protein	0.274038	0.00963698	0.122512	0.016186	0.237884	0.0202287	0.177337	0.0158373	0.330512	0.225301	0.197621	0.03506		0.647126	2.69779	0.830744
CAC1237	Hypothetical protein	0.298248	0.0711695	0.197225	0.0343824	0.387191	0.0512836	0.241787	0.00570567	0.214544	0.0169832	0.322747	0.0550607		0.810689	1.08781	0.83356
CAC1238	Hypothetical protein	1.17111	0.127241	0.903765	0.271805	1.45379	0.16256	0.989796	0.118093	1.57616	0.523838	1.40675	0.0713847		0.845177	1.74399	0.967643
CAC1239	Predicted membrane protein	3.27126	0.938975	1.99574	0.502762	2.2275	0.0340735	1.46684	0.213798	1.7454	0.630284	1.45374	0.223458		0.448402	0.874563	0.652632
CAC1240	Maf protein ortholog, putative inhibitor of septum formation	5.32169	1.61827	2.50344	0.541299	3.14589	0.0376436	2.09724	0.373965	2.39137	1.31678	1.93443	0.135766		0.394094	0.955235	0.614907
CAC1241	RadC protein ortholog	3.32714	0.664449	2.60258	0.64304	2.62222	0.0845489	2.36853	0.101477	2.26253	0.805708	2.12873	0.201068		0.71188	0.869341	0.811806
CAC1242	Shape-determining protein mreB	8.52621	0.051195	5.76896	1.28314	5.79253	0.215122	9.20601	0.719114	6.74134	0.882049	7.38757	0.834293		1.07973	1.16855	1.27536
CAC1243	Shape-determining protein mreC	3.98459	0.297135	3.57232	0.799506	3.97968	0.17037	4.38957	0.589972	4.29312	0.84735	4.24347	0.594463		1.10164	1.20177	1.06628
CAC1244	Predicted membrane protein	2.38088	0.0644978	2.07464	0.412004	2.1794	0.0972567	2.59507	0.402149	2.82844	0.472057	2.88701	0.499125		1.08996	1.36334	1.32468
CAC1245	Penicillin-binding protein 2	2.02784	0.0514758	1.65033	0.245865	1.97393	0.111542	1.49688	0.245868	1.31675	0.217903	1.5161	0.168861		0.738167	0.797868	0.768058
CAC1246	Penicillin-binding protein 2	0.182093	0.00438703	0.197749	0.029683	0.137877	0.0251778	0.0651316	0.00230644	0.162106	0.0408655	0.0757118	0.00448659		0.357683	0.819757	0.549126
CAC1247	Penicillin-binding protein 2	0	0	0.0783743	0.0196703	0	0	0	0	0.0822211	0.0164703	0.0585171	0.00888613		NC	1.04908	NC
CAC1248	Septum site-determining protein MinC	1.44285	0.171113	1.4434	0.440731	2.79242	0.348857	1.03436	0.103317	0.944719	0.0923932	1.39093	0.168432		0.716885	0.654508	0.498109
CAC1249	Septum site-determining protein MinD, ATPase	8.69036	0.518962	7.85373	0.547427	9.96017	1.87228	15.5461	0.522722	10.1362	0.543363	12.7774	0.721524		1.7889	1.29062	1.28285
CAC1250	Septum site-determining protein MinE	16.3193	0.283341	13.3904	1.59662	13.3826	2.04839	11.8861	0.860885	8.88482	0.420362	15.9596	2.32502		0.728345	0.663524	1.19256
CAC1251	Cell division protein, rodA/ftsW/spoVE family	7.18293	0.405984	4.5482	0.195202	6.07203	0.361336	4.70624	0.222589	3.758	0.064174	4.16634	0.682616		0.655198	0.826261	0.686153
CAC1252	Possible membrane metalloendopeptidases	0.0699497	0.00262366	0.0894626	0.00710119	0.0749463	0.00569907	0.0661229	0.00689292	0.133457	0.0814836	0	0		0.945292	1.49176	0
CAC1253	Sporulation protein IVFB related protein, predicted metallopeptidase	0.0652102	0.000739455	0.0786839	0.00510223	0.065821	0.00456878	0	0	0.118911	0.0521097	0	0		0	1.51125	0
CAC1254	Fe-S oxidoreductase	0.578787	0.0235116	0.334792	0.0265825	0.503831	0.056118	0.897702	0.0772234	0.536906	0.193224	0.760466	0.215784		1.551	1.6037	1.50937
CAC1255	Uncharacterized conserved protein	1.4526	0.157661	0.683288	0.0505759	1.01931	0.142312	1.40421	0.0717673	0.799083	0.225031	1.46023	0.396823		0.966685	1.16947	1.43258
CAC1256	Ribonucleases G/E family protein	0.54719	0.0557176	0.29043	0.0471272	0.546882	0.0877826	0.672707	0.0949041	0.363322	0.0600772	0.710222	0.199059		1.22938	1.25098	1.29867
CAC1257	Ribosomal protein L21	29.4221	4.14354	20.9089	0.272911	25.2865	2.07476	30.2431	0.372307	23.4223	2.87616	25.5265	3.55663		1.02791	1.12021	1.00949
CAC1258	Hypothetical protein	16.1551	2.29296	13.2224	1.09658	18.2687	1.00651	9.94429	0.681398	7.94251	0.603754	8.46382	1.17751		0.615551	0.600688	0.463297
CAC1259	Ribosomal protein L27	3.52994	0.607445	3.46414	0.139747	4.69706	0.216674	1.61991	0.181517	1.21249	0.0289632	1.35627	0.279736		0.458906	0.350012	0.288749
CAC1260	SPO0B-associated GTPase, obg	0.398948	0.00938715	0.358214	0.0676345	0.365793	0.0864563	0.399158	0.0165404	0.334777	0.0341277	0.274883	0.052803		1.00053	0.934571	0.751474
CAC1261	Predicted RNA-binding protein containing KH domain	3.1917	0.282649	2.73581	0.248882	2.69815	0.0623612	5.23812	0.272104	4.4325	0.656721	3.28176	0.406206		1.64117	1.62018	1.2163
CAC1262	Predicted nucleotidyltransferases of NarD/TagD family (N-term. domain) , yqeJ ortholog	2.49014	0.0993686	2.54403	0.115028	2.07284	0.494514	3.04321	0.245679	2.66538	0.054912	2.06785	0.249013		1.2221	1.0477	0.997592
CAC1263	HD superfamily hydrolase, yqeK B.subtilis ortholog	0.812987	0.0241103	1.12284	0.0582976	0.878805	0.178415	1.02054	0.0909221	1.75645	0.151615	0.655041	0.042004		1.25529	1.56429	0.745377
CAC1264	Membrane bound transcriptional regulator of LytR family	2.71848	0.151338	4.78172	0.239577	3.08912	0.599849	4.13089	0.317988	7.086	0.225169	3.29932	0.0950833		1.51956	1.48189	1.06804
CAC1265	Translation initiation inhibitor, yabJ B.subtilis ortholog	4.98343	0.138838	7.36952	1.02413	5.15372	0.553812	5.75434	1.1401	8.59312	0.760863	4.33953	0.590789		1.1547	1.16604	0.842018
CAC1266	Pseudouridylate synthase family protein, yabo B.subtilis ortholog	1.09661	0.080318	1.97625	0.292692	1.21968	0.144136	0.98831	0.238337	1.71614	0.154781	0.934949	0.0486276		0.901245	0.868383	0.766553
CAC1267	D-alanyl-D-alanine carboxypeptidase	1.04841	0.0704652	0.625599	0.0652692	1.86721	0.454355	1.23808	0.0998843	0.931332	0.396901	1.57594	0.0545712		1.18091	1.4887	0.844004
CAC1268	Competence ComEA protein	0.0654881	0.000965499	0.0756701	0.0028432	0.0693642	0.0047143	0	0	0.0670749	0.0171274	0	0		0	0.886412	0
CAC1269	Cation transport ATPase	0.270309	0.0198344	0.275436	0.0350346	0.264646	0.0228997	0.220679	0.0260209	0.198745	0.00817804	0.445263	0.0798497		0.816393	0.721566	1.68249
CAC1270	Hypothetical protein	0.109014	0.00385011	0.110882	0.00332302	0.104216	0.0038827	0	0	0.0816211	0.0156989	0.0857916	0.00355684		0	0.73611	0.82321
CAC1271	ComC competence related protein	0	0	0.0630647	0.00353987	0	0	0	0	0	0	0	0		NC	0	NC
CAC1272	Predicted membrane protein	0.0836497	0.00469433	0.0681287	0.00347897	0.0937895	0.013813	0.072025	0.00737001	0	0	0.0865236	0.00513381		0.861031	0	0.922531
CAC1273	Uncharacterized protein, YQEN B.subtilis homolog	0.715699	0.0185148	0.656495	0.049531	0.782637	0.0231142	0.681341	0.0992096	0.486253	0.10082	0.792705	0.119337		0.951993	0.74068	1.01286
CAC1274	Ribosomal protein S20	0.533298	0.0580545	0.426546	0.0664411	0.508481	0.0734089	0.187484	0.0203862	0.147075	0.0100891	0.227837	0.0232453		0.351556	0.344805	0.448074
CAC1275	Spore protease	0.132505	0.00813317	0.149812	0.00168586	0.131184	0.0130447	0.122348	0.0116293	0.122524	0.0259882	0.118273	0.00369978		0.923344	0.817855	0.901585
CAC1276	Stage II sporulation protein P	0	0	0.0621393	0.00368304	0	0	0	0	0.0621781	0.0159764	0	0		NC	1.00062	NC
CAC1277	Predicted membrane protein	0	0	0	0	0	0	0	0	0	0	0	0		NC	NC	NC
CAC1278	Membrane GTPase lepA	2.76173	0.186057	1.37913	0.0284789	2.33076	0.0654832	1.98825	0.128048	1.40978	0.167414	2.01241	0.0315249		0.71993	1.02223	0.863416
CAC1279	Coproporphyrinogen III oxidase	0.205768	0.0745607	0.0933751	0.00187499	0.143907	0.0153723	0.1261	0.0144871	0.0671967	0.0064088	0.0991493	0.0165877		0.612827	0.719643	0.688982
CAC1280	Transcriptional regulator of heat shock genes, HrcA	1.94553	0.348806	2.78434	1.24646	2.51685	0.226146	2.53643	0.316479	3.37366	1.00181	2.62154	0.0859612		1.30372	1.21166	1.0416
CAC1281	Molecular chaperone GrpE	4.16528	0.0721179	8.3189	3.86689	6.76386	0.560088	7.4372	0.484877	9.28021	2.97292	6.46156	0.474314		1.78552	1.11556	0.955305
CAC1282	Molecular chaperone DnaK, HSP70 family	9.7974	0.34923	17.5248	8.23917	13.1848	0.416201	16.5259	0.77718	22.9213	5.69795	16.2454	0.52529		1.68677	1.30794	1.23213
CAC1283	Molecular chaperones DnaJ (HSP40 family)	3.67504	0.179083	7.33826	3.40239	5.09349	0.272718	5.64638	0.267288	8.44342	3.05884	4.1928	0.185204		1.53641	1.1506	0.823168
CAC1284	SAM-dependent methyltransferase	0.446669	0.00997718	0.614633	0.200069	0.463569	0.020082	0.57105	0.0475913	0.599456	0.132373	0.320354	0.0604679		1.27846	0.975307	0.691061
CAC1285	Uncharacterized conserved protein, ortholog of YQEU B.subtilis	0.922076	0.16415	0.810506	0.0955447	0.742838	0.0552232	1.32946	0.141962	1.03201	0.0391864	0.916449	0.027		1.44181	1.27329	1.23371
CAC1286	Fe-S oxidoreductases	0.836102	0.0809812	0.855336	0.105903	0.715957	0.0477142	0.931914	0.06919	0.776923	0.0575485	0.769927	0.07137		1.11459	0.908324	1.07538
CAC1287	HIT family hydrolase	35.16	2.79459	23.7872	2.2843	28.0216	1.11129	22.7268	2.20507	36.9217	6.35553	34.5694	6.47905		0.646382	1.55216	1.23367
CAC1288	Ribosomal protein S21	32.6104	6.63143	34.8616	4.44825	36.6645	1.65742	27.7444	1.57054	25.0025	1.43499	29.3967	1.94969		0.850784	0.717193	0.801776
CAC1289	Uncharacterized conserved protein, YqeY B.subtilis ortholog	20.9555	0.732623	16.714	1.00522	14.2118	0.761087	25.124	1.35596	22.5902	2.55645	30.9745	3.26169		1.19892	1.35157	2.17949
CAC1290	Uncharacterized protein, homolog of YQFC B.subtilis	0.0620911	0.000863717	0.122127	0.0187691	0.0689889	0.00580943	0.0677361	0.00627206	0.150923	0.0516068	0	0		1.09091	1.23579	0
CAC1291	Uncharacterized protein, YQFD ortholog, related spoIV gene product	0.0787926	0.00259364	0.175582	0.0432517	0.09137	0.0100838	0.0918026	0.00918417	0.229418	0.108737	0.0701289	0.00446976		1.16512	1.30661	0.767527
CAC1292	Membrane protein containing HD superfamily hydrolase domain, YQFF ortholog	0.885094	0.0498058	0.793651	0.0459056	0.843777	0.0267726	0.616055	0.0162443	0.632786	0.0264215	0.764596	0.109489		0.696033	0.79731	0.90616
CAC1293	Uncharacterized conserved predicted metal-binding protein, YQFG ortholog	13.6838	0.882942	12.0484	0.709778	14.3265	1.90616	10.3107	0.225283	15.1013	0.327488	13.5717	0.418662		0.753496	1.25339	0.947311
CAC1294	Diacylglycerol kinase (dgkA) fused to phosphatase B domain (pgpB)	0.497573	0.0434456	0.430385	0.0100727	0.521656	0.0560864	0.69397	0.0269583	0.675293	0.0399091	0.861424	0.129839		1.39471	1.56904	1.65132
CAC1295	ERA GTPase	2.36952	0.10215	2.84223	0.251553	2.73588	0.31909	4.83616	0.204642	4.04151	0.171852	3.87247	0.292769		2.04098	1.42195	1.41544
CAC1296	RecO recombination protein homolog	0.910885	0.0476974	1.30582	0.139483	0.991572	0.173546	1.42172	0.0632785	1.15144	0.00318441	1.26443	0.106771		1.56081	0.881776	1.27518
CAC1297	N-terminal fragment of elongation factor Ts	0.936704	0.0392811	2.00371	0.208916	1.22161	0.13942	1.47772	0.0561364	1.14831	0.0265285	1.24307	0.205797		1.57757	0.57309	1.01757
CAC1298	Uncharacterized protein, related to B.subtilis spore coat protein COTS	0	0	0	0	0	0	0	0	0.0660081	0.0249339	0	0		NC	NC	NC
CAC1299	DNA primase, DNAG	2.6923	0.03912	3.85524	0.560637	2.84783	0.0186867	4.35962	0.156565	5.40583	1.17468	3.54579	0.109108		1.61929	1.4022	1.24509
CAC1300	RNA polymerase sigma factor RPOD	3.22701	0.17391	4.2292	0.676177	3.76839	0.187174	3.20047	0.103915	3.66496	0.979067	3.0223	0.446956		0.991775	0.866585	0.802014
CAC1301	Predicted membrane protein	0.999141	0.242873	1.31968	0.172761	1.17151	0.0366398	0.914035	0.0340671	0.6104	0.145975	1.5001	0.130556		0.914821	0.462537	1.28048
CAC1302	Predicted SAM-dependent methyltransferase	0.879563	0.133411	0.999917	0.120386	0.960448	0.0673488	0.777049	0.10035	0.461656	0.116307	1.13498	0.0680054		0.883449	0.461694	1.18172
CAC1303	Uncharacterized protein of YbgI/Acr family	8.28109	2.26915	4.54585	0.380966	7.03522	0.238727	7.8918	1.30859	4.61864	0.466404	6.67809	0.849209		0.95299	1.01601	0.949237
CAC1304	Uncharacterized conserved protein, predicted metal-binding	3.02996	0.247427	4.29317	0.71125	2.69494	0.196107	4.84196	0.410023	6.31144	0.509416	2.99409	0.241647		1.59803	1.47011	1.111
CAC1305	Uncharacterized protein similar to a protein from Cylindrotheca fusiformis plasmid (GI:99322)	0.287258	0.0177945	0.192959	0.0163944	0.431379	0.140929	0.117754	0.00691999	0.222422	0.032075	0.169495	0.0194152		0.409925	1.15269	0.392914
CAC1306	Hypothetical protein	0.30618	0.00624285	0.225241	0.00799033	0.425159	0.11996	0.143076	0.00795101	0.258685	0.0473017	0.207086	0.0392565		0.467293	1.14848	0.487079
CAC1307	Hypothetical protein	0	0	0	0	0.0655231	0.00586138	0	0	0	0	0	0		NC	NC	0
CAC1308	Uncharacterized low-complexity protein, related to YISX/YYBG B.subtilis	0.0728952	0.00124739	0.0795131	0.000173996	0.0975881	0.0121724	0	0	0.0643613	0.00282741	0.0604891	0.00414726		0	0.809443	0.619841
CAC1309	Hypothetical protein	0.103356	0.00309653	0.111952	0.0040998	0.174386	0.0212879	0.0693172	0.00490818	0.0709754	0.00549366	0.0806956	0.00863697		0.670663	0.633982	0.462742
CAC1310	Integrase XerD family protein (similarity only with C-term. part;	0	0	0	0	0.0745307	0.0304395	0	0	0	0	0	0		NC	NC	0
CAC1311	Hypothetical protein, CF-36 family	0	0	0	0	0	0	0	0	0	0	0	0		NC	NC	NC
CAC1312	Hypothetical protein	1.07494	0.212991	0.817883	0.0535647	0.820525	0.0613854	0.267984	0.0690166	0.535501	0.0414477	0.622408	0.167194		0.249302	0.654741	0.758548
CAC1313	Hypothetical protein	0.567068	0.0360899	0.47104	0.0312744	0.542265	0.00374416	0.110533	0.0284207	0.165691	0.0245844	0.206968	0.028289		0.19492	0.351756	0.381673
CAC1314	Hypothetical protein	0.0843992	0.00034865	1.51086	0.73819	0.0872161	0.00769157	0	0	0.342719	0.0599683	0	0		0	0.226836	0
CAC1315	Peptodoglycan-binding domain containing protein	0.367171	0.0419708	15.1148	7.20434	0.430508	0.0650703	0.103852	0.0348008	6.7889	1.15545	0.131835	0.0239787		0.282845	0.449156	0.306232
CAC1316	Predicted membrane protein	0.245948	0.0397526	0.362331	0.0621304	0.186438	0.0303268	0.248528	0.0670965	0.124235	0.0281286	0.178471	0.0402849		1.01049	0.342878	0.957268
CAC1317	Potassium channel subunit	0.262806	0.00620409	0.281807	0.0426928	0.321917	0.0184631	0.148129	0.0248691	0.1046	0.0202441	0.165925	0.013988		0.563641	0.371174	0.515429
CAC1318	Hypothetical protein	0.758906	0.0224229	0.529055	0.207338	0.782507	0.0426371	0.343434	0.0102895	0.180353	0.0321409	0.793214	0.0561457		0.452538	0.340896	1.01368
CAC1319	Glycerol uptake facilitator protein, GLPF	0.47738	0.0460364	0.403778	0.0942608	35.8339	8.35721	0.206174	0.148048	0.158592	0.128612	9.70215	3.71605		0.431887	0.392771	0.270754
CAC1320	Glycerol-3-phosphate responsive antiterminator (mRNA-binding), GLPP	0.271985	0.0124948	0.245125	0.0317509	16.2831	3.55851	0.121864	0.0252667	0.0821893	0.0238902	2.45138	0.987097		0.448054	0.335296	0.150547
CAC1321	Glycerol kinase, GLPK	0.506032	0.0129804	0.387324	0.109988	27.8483	6.41904	0.233228	0.0575965	0.128922	0.0314053	5.76353	2.04933		0.460897	0.332852	0.206962
CAC1322	Glycerol-3-phosphate dehydrogenase, GLPA	0.127209	0.00931886	0.570203	0.0311676	59.331	8.11005	0.436052	0.213193	1.45328	1.25471	17.6294	7.4979		3.42785	2.5487	0.297137
CAC1323	NAD(FAD)-dependent dehydrogenase	0.115082	0.0111417	0.400473	0.0304388	58.9093	8.35034	0.192949	0.0966463	0.406396	0.328432	8.78327	2.91945		1.67662	1.01479	0.149098
CAC1324	Uncharacterized predected metal-binding protein	0.104981	0.00954497	1.23204	1.22595	40.6601	1.54761	0.103671	0.0401112	0.165801	0.0961084	6.13798	3.10224		0.987517	0.134574	0.150958
CAC1325	Uncharacterized conserved protein, YitT (B.subtilis) family	5.59141	0.165626	4.35067	0.919074	6.88786	0.731237	2.71026	0.337856	1.71746	0.702618	2.20481	0.119589		0.484719	0.394757	0.320101
CAC1326	Uncharacterized protein homolog T.maritima (4980675)	0.0895575	0.00607829	0.0730873	0.000974481	0.0650305	0.00892236	0	0	0.136755	0.0458349	0.0955684	0.0210244		0	1.87112	1.46959
CAC1327	Hypothetical protein	0.0632823	0.0054836	0.155598	0.137456	0.0616608	0.00502996	0	0	0	0	0	0		0	0	0
CAC1328	Thoesterase II (fragment)	0.24482	0.0213795	0.313466	0.0495486	0.101218	0.0253333	0.0907077	0.0178447	0.259679	0.057678	0.130424	0.0470101		0.370508	0.82841	1.28855
CAC1329	Surfactin biosynthesis-related protein, SFP	0.147786	0.00291269	0.211612	0.0298617	0.0772341	0.0159561	0.0751284	0.00634008	0.110758	0.0113987	0.0842392	0.0150248		0.508358	0.523402	1.0907
CAC1330	Metal-dependent hydrolases of the beta-lactamase superfamily, possible sulfatase	0.33615	0.0121333	0.433359	0.0635032	0.143892	0.0381641	0.254539	0.0498791	0.295207	0.0354311	0.176741	0.0282781		0.757216	0.681208	1.22829
CAC1331	Short-chain alcohol dehydrogenase	0.063758	0.00425891	0.0638529	0.00511107	0.0660659	0.0157025	0	0	0	0	0	0		0	0	0
CAC1332	D-mannonate hydrolase	0.0842013	0.00358297	0.0782648	0.00716456	0.112743	0.0620539	0	0	0.0598807	0.0150638	0	0		0	0.765103	0
CAC1333	AraC-type sugar metabolism regulator	0.106165	0.00760378	0.084551	0.00365188	0.0880099	0.00974267	0.0933436	0.00817388	0.0651272	0.00706039	0.0807252	0.00219253		0.879235	0.770271	0.917228
CAC1334	Fe-S oxidoreductase of MoeA/NarA subfamily	0.211198	0.00598744	0.16552	0.00468622	0.186374	0.0132741	0.220641	0.019047	0.134316	0.00572397	0.212587	0.0136205		1.04471	0.811478	1.14065
CAC1335	Spore coat protein F (COTF) related protein	0	0	0	0	0	0	0	0	0	0	0	0		NC	NC	NC
CAC1336	Hypothetical protein	0.09957	0.00600211	0.261256	0.219182	0.089616	0.00830338	0.0970975	0.0070257	2.17516	1.39656	0.0879423	0.000554564		0.975168	8.3258	0.981324
CAC1337	Spore coat protein COTJB	0.124091	0.0110938	0.333524	0.298149	0.113785	0.011551	0.119245	0.00903479	5.17554	3.23643	0.119512	0.00556782		0.960952	15.5177	1.05033
CAC1338	Spore coat protein COTJC	0.0838958	0.00465836	0.249777	0.215787	0.0874993	0.00773171	0	0	1.90401	1.09753	0.0686063	0.00173765		0	7.62284	0.784079
CAC1339	Possible sugar-proton symporter	0.215102	0.0287052	0.200195	0.0296387	0.46947	0.0453668	0.0672759	0.0172848	0.0809886	0.012793	0.225751	0.0425457		0.312763	0.404548	0.480864
CAC1340	Transcriptional regulator of the LacI family	1.56168	0.0622274	2.34373	0.537677	1.89036	0.319389	1.22431	0.238648	1.67649	0.289035	1.75515	0.283249		0.783967	0.715311	0.928473
CAC1341	Ribulose-5-phosphate 4-epimerase family protein	0.0869041	0.0105682	0.0764535	0.00945517	0.0988726	0.0133477	0	0	0.0630102	0.00678113	0.0917816	0.0244437		0	0.824163	0.928281
CAC1342	L-arabinose isomerase	0.0862892	0.00367999	0.0774983	0.00771782	0.114894	0.0172426	0	0	0.0637095	0.0235255	0.0725445	0.0146394		0	0.822076	0.631405
CAC1343	Transketolase	0	0	0	0	0	0	0	0	0	0	0	0		NC	NC	NC
CAC1344	Sugar kinase, possible xylulose kinase	0.083418	0.00604701	0.125384	0.0479913	0.138851	0.0107141	0	0	0	0	0.111516	0.0256765		0	0	0.803135
CAC1345	D-xylose-proton symporter	0.231452	0.0327784	0.234113	0.0750844	0.634551	0.0832364	0	0	0	0	0.311813	0.115876		0	0	0.491391
CAC1346	L-arabinose isomerase	0.199673	0.0101367	0.208563	0.0688896	0.495312	0.0472042	0.0627661	0.0142892	0.0599902	0.00368063	0.247465	0.093997		0.314344	0.287635	0.499614
CAC1347	Transaldolase, TAL	0.484523	0.0908011	0.495365	0.123218	1.12759	0.0677542	0.14707	0.0200747	0.506456	0.455303	0.716399	0.324212		0.303536	1.02239	0.635335
CAC1348	Transketolase, TKT	0.683528	0.109521	0.605966	0.152657	1.26654	0.0394786	0.211998	0.0197545	1.0753	1.09182	0.793445	0.232638		0.310152	1.77453	0.626469
CAC1349	Aldose-1-epimerase	1.05649	0.128953	1.75578	1.21699	2.19447	0.103953	0.25532	0.0411522	1.0664	0.907724	1.13642	0.374745		0.241669	0.607367	0.517855
CAC1350	Hypothetical protein	0	0	0	0	0	0	0	0	0	0	0	0		NC	NC	NC
CAC1351	Periplasmic sugar-binding protein	0.391426	0.0429428	0.179699	0.0553675	0.673346	0.324973	0.40426	0.0878518	0.110736	0.0197961	0.298667	0.009407		1.03279	0.616235	0.443557
CAC1352	Membrane associated chemotaxis sensory transducer protein (MSP domain and HAMP domain)	0.429485	0.0388599	0.193807	0.0726999	0.734938	0.35998	0.359744	0.069968	0.128801	0.0233656	0.295108	0.0171606		0.837618	0.664586	0.401541
CAC1353	Phosphotransferase system IIC component, possibly N-acetylglucosamine-specific	0.302891	0.0176919	0.129005	0.0139944	0.581513	0.284084	0.546163	0.269498	0.108362	0.00624035	0.137258	0.0531511		1.80317	0.839986	0.236036
CAC1354	Phosphotransferase system IIA component	0.139054	0.0109476	0.0953959	0.0225655	0.10725	0.0211558	0	0	0.0636395	0.00388017	0.0746915	0.00985676		0	0.667109	0.696422
CAC1355	Transcriptional antiterminator (BglG family)	0.1188	0.00360805	0.0675531	0.00375963	0.118752	0.0213045	0	0	0	0	0.0608771	0.0046939		0	0	0.512641
CAC1356	Thiamine biosynthesis enzyme ThiH	0.841833	0.0876903	1.96232	1.43828	0.943915	0.23062	1.41971	0.151271	2.36259	0.944844	2.19452	0.686188		1.68645	1.20398	2.32491
CAC1357	Uncharacterized predicted metal-binding protein	1.10778	0.0716302	0.236917	0.0577423	2.90179	1.6675	1.23954	0.191617	0.470335	0.426438	1.98517	0.709182		1.11894	1.98523	0.684119
CAC1358	Hypothetical protein	0	0	0	0	0	0	0	0	0	0	0	0		NC	NC	NC
CAC1359	Predicted xylanase/chitin deacetylase	0	0	0	0	0	0	0	0	0	0	0	0		NC	NC	NC
CAC1360	Uncharacterized protein of BioY family	0.0890392	0.00569489	0.101303	0.00795977	0.104725	0.00603032	0.0593965	0.00246799	0.0649318	0.00342734	0.0588083	0.00207379		0.667083	0.640968	0.561549
CAC1361	Dethiobiotin synthetase	0.146066	0.0138951	0.159621	0.0178612	0.172999	0.0183831	0.0997813	0.0105267	0.100089	0.0117506	0.0949056	0.00930944		0.683123	0.627039	0.548589
CAC1362	Adenosylmethionine-8-amino-7-oxononanoate aminotranferase	0.0938569	0.00680347	0.106832	0.0105326	0.105769	0.00296588	0.0623242	0.00560607	0.0644453	0.00296792	0.0693739	0.000729167		0.664034	0.603239	0.655902
CAC1363	Superoxide dismutase, Cu-Zn family	0	0	0	0	0	0	0	0	0	0	0	0		NC	NC	NC
CAC1364	Enzyme from phospholipase D family, possible endonuclease nuc	0	0	0	0	0	0	0	0	0	0	0	0		NC	NC	NC
CAC1365	Cobalamin biosynthesis protein CbiM	1.56234	0.0488005	1.15684	0.0106905	2.32726	0.552524	0.318538	0.0243415	0.485617	0.0923249	0.136726	0.0221169		0.203885	0.41978	0.0587498
CAC1366	Predicted membrane protein	1.22766	0.0583517	1.03097	0.0585862	1.61102	0.351646	0.49878	0.0264136	0.635232	0.132	0.193397	0.0423333		0.406284	0.616147	0.120046
CAC1367	Cobalt permease	0.782976	0.00887834	0.558514	0.0724429	0.980905	0.222097	0.255425	0.0422434	0.347699	0.121312	0.098569	0.00838694		0.326224	0.622543	0.100488
CAC1368	Cobalt transport (ATPase component)	1.22774	0.111173	0.880884	0.118422	1.84919	0.420003	0.535949	0.0674742	0.988703	0.318913	0.213131	0.0292851		0.436534	1.1224	0.115256
CAC1369	Histidinol-phosphate aminotransferase	4.55151	0.535878	2.90641	0.243644	6.26021	1.23355	1.82505	0.277209	3.07505	0.921162	0.707199	0.170285		0.400978	1.05802	0.112967
CAC1370	Cobalamin biosynthesis protein CbiG	1.84356	0.0370472	1.27103	0.0945358	2.20246	0.372955	1.11386	0.221072	1.66465	0.577346	0.436922	0.0609366		0.604188	1.30969	0.198379
CAC1371	Possible kinase, diverged	1.86446	0.0289933	1.29576	0.180495	2.24217	0.37679	1.11003	0.249981	1.45851	0.565503	0.454085	0.0501866		0.595363	1.1256	0.202521
CAC1372	Cobalamin biosynthesis enzyme CobT	1.98184	0.076871	1.36893	0.214967	2.11459	0.386921	0.986724	0.160288	1.13187	0.41753	0.442551	0.0748774		0.497884	0.826832	0.209284
CAC1373	Anaerobic Cobalt chelatase, cbiK	1.34935	0.0535973	0.85259	0.20115	1.56653	0.27496	0.708211	0.138347	0.775565	0.288354	0.344345	0.024335		0.524854	0.909658	0.219813
CAC1374	Cobyric acid synthase CbiP	1.78878	0.0807113	1.17147	0.216026	2.10104	0.399703	0.946598	0.206191	1.03334	0.328478	0.413432	0.0409291		0.529188	0.882089	0.196775
CAC1375	Cobyrinic acid a,c-diamide synthase CobB	0.779223	0.0443482	0.558189	0.0697266	0.883569	0.151579	0.505882	0.0981584	0.583646	0.173704	0.225407	0.0184559		0.649213	1.04561	0.255109
CAC1376	Precorrin isomerase, cbiC	0.619585	0.0299439	0.41666	0.108418	0.701523	0.125335	0.263217	0.0564586	0.280732	0.108346	0.139844	0.00858955		0.424828	0.673768	0.199343
CAC1377	Cobalamin biosynthesis protein CbiD	2.52333	0.108158	1.74799	0.415585	2.89283	0.406099	1.34533	0.34047	1.83503	0.674531	0.625579	0.0385748		0.533158	1.0498	0.216252
CAC1378	Precorrin-6B methylase CbiT	0.740548	0.0348304	0.583115	0.173093	0.870667	0.130335	0.306491	0.0748342	0.363206	0.117568	0.16961	0.00464466		0.413871	0.622872	0.194805
CAC1379	Precorrin-2 methylase CobI/CbiL	0.255011	0.0196259	0.231319	0.0719256	0.348587	0.073265	0.0599796	0.00392763	0	0	0	0		0.235204	0	0
CAC1380	precorrin-4 methylase cbiF	0.491422	0.022592	0.379395	0.0835779	0.586822	0.090021	0.193382	0.0361281	0.22036	0.0671742	0.120994	0.0109738		0.393516	0.580821	0.206185
CAC1381	precorrin-6x reductase	1.81697	0.0944695	1.30765	0.255112	1.85211	0.28508	0.804249	0.213286	0.93257	0.347846	0.442507	0.0231107		0.442632	0.713166	0.23892
CAC1382	precorrin-3 methylase	0.685147	0.0499134	0.575557	0.153305	0.757751	0.141382	0.43315	0.111648	0.477339	0.166458	0.235049	0.00963099		0.6322	0.829351	0.310193
CAC1383	Adenosyl cobinamide kinase/adenosyl cobinamide phosphate	0.933399	0.0912612	0.814125	0.133271	1.05181	0.188473	0.681113	0.162043	0.587769	0.187469	0.423675	0.025446		0.729713	0.721964	0.402806
CAC1384	Cobalamin-5-phosphate synthase	0.446366	0.0286941	0.364332	0.0582603	0.599917	0.132946	0.229534	0.0438929	0.280851	0.0845771	0.138254	0.00951365		0.514229	0.770865	0.230455
CAC1385	Alpha-ribazole-5'-phosphate phosphatase, CobC	0.544677	0.0231667	0.488451	0.0920565	0.771981	0.158988	0.281992	0.0605339	0.280952	0.0834992	0.161244	0.00445451		0.517724	0.57519	0.20887
CAC1386	Zn-dependent hydrolases, glyoxylase family	6.26146	0.423724	5.02478	0.161726	5.556	0.226917	3.61917	0.11214	3.82069	0.0736605	3.35089	0.0311539		0.578006	0.76037	0.603112
CAC1387	Membrane associated chemotaxis sensory transducer protein (MSP domain and HAMP domain)	0.169338	0.00687319	0.134219	0.00812483	0.16133	0.0232045	0.641788	0.146184	0.128719	0.0214669	0.740441	0.666034		3.78998	0.959017	4.58961
CAC1388	Mannose-6-phosphate isomerase;	0	0	0	0	0	0	0	0	0	0	0	0		NC	NC	NC
CAC1389	Protein containing ChW-repeats and cell-adhesion domain	0.129582	0.00229592	0.145532	0.00825436	0.120996	0.0158195	0	0	0.113585	0.0447572	0	0		0	0.78048	0
CAC1390	Phosphoribosylcarboxyaminoimidazole (NCAIR) mutase	6.45103	6.35194	15.2927	5.37777	6.23356	0.378093	10.1197	0.508465	18.7119	6.98814	4.69534	2.44974		1.56869	1.22358	0.753236
CAC1391	Phosphoribosylaminoimidazolesuccinocarboxamide (SAICAR) synthase	4.98423	3.10343	17.8863	9.07647	6.94714	0.738842	15.0689	0.109138	14.2978	6.14076	7.07562	3.11499		3.02332	0.799372	1.01849
CAC1392	Glutamine phosphoribosylpyrophosphate amidotransferase	0.525158	0.026888	4.62705	2.92288	1.4218	0.102421	3.1786	0.184668	4.00225	1.99561	1.18044	0.54533		6.05266	0.864967	0.830238
CAC1393	Phosphoribosylaminoimidazol (AIR) synthetase	0.323037	0.016647	2.50192	1.34648	0.749561	0.0687811	0.925744	0.0406261	1.14074	0.603408	0.37881	0.163871		2.86575	0.455948	0.505376
CAC1394	Folate-dependent phosphoribosylglycinamide formyltransferase	0.33798	0.0201422	2.96284	1.36066	0.908493	0.0511548	1.79657	0.105261	2.21243	0.992727	0.754174	0.341611		5.31563	0.746728	0.830137
CAC1395	AICAR transformylase/IMP cyclohydrolase	0.372451	0.0143959	2.74293	1.2532	1.00617	0.0438682	1.48377	0.0886845	2.04355	0.994192	0.816975	0.224712		3.98379	0.745024	0.811967
CAC1396	Phosphoribosylamine-glycine ligase	0.264298	0.011528	0.707691	0.319359	0.44474	0.0110707	0.975382	0.101859	0.495347	0.151644	0.444417	0.204736		3.69047	0.699948	0.999272
CAC1397	Predicted hydrolase of PHP superfamily	1.67317	0.160396	0.672557	0.261582	0.901734	0.155479	2.71796	0.884872	0.524228	0.245095	1.20588	0.251314		1.62444	0.779455	1.33729
CAC1398	Uncharacterized protein from YqgV/UPF0045 family	3.66162	0.140984	1.74461	0.681881	2.30177	0.415299	8.33046	3.06136	1.74985	0.824705	3.71254	0.958439		2.27508	1.003	1.61291
CAC1399	ABC transporter, permease component	3.93342	0.112526	1.9144	0.766389	2.67354	0.599412	7.1344	2.20075	2.49567	1.21384	3.5033	0.866336		1.81379	1.30363	1.31036
CAC1400	ABC transporter, periplasmic binding component	0.644967	0.025689	0.332726	0.106466	0.436184	0.110439	0.880887	0.304503	0.280396	0.116592	0.46946	0.120782		1.36579	0.842724	1.07629
CAC1401	ABC transporter, ATPase component	2.4819	0.0903427	1.34682	0.448923	1.87464	0.369552	4.97541	1.15359	1.2664	0.555686	2.64206	0.78562		2.00468	0.94029	1.40937
CAC1402	Unchracterized conserved protein, similar to IcaC of Staphylococcus; YHJR B.subtilis family	0.0642173	0.00250972	0	0	0.0639234	0.00225318	0	0	0.0917324	0.0566824	0	0		0	NC	0
CAC1403	Zn-dependent hydrolase, glyoxylase II family	0.194149	0.0117627	0.184977	0.0124821	0.154774	0.0130987	0.165014	0.0154505	0.134096	0.020424	0.129273	0.00857378		0.849939	0.724934	0.835238
CAC1404	Transcriptional regulator of sugar metabolism (deoR family)	0.667652	0.0135722	0.637287	0.0331311	0.791103	0.0297561	1.16965	0.0597164	0.96952	0.216833	0.846433	0.0411733		1.75188	1.52132	1.06994
CAC1405	Beta-glucosidase	5.99624	0.607955	36.3294	12.4865	16.938	4.45216	4.26958	2.03394	9.97579	2.75345	3.50316	1.24663		0.712043	0.274593	0.206823
CAC1406	Transcriptional antiterminator (BglG family)	11.3275	2.20168	3.10166	1.96118	25.5668	13.3075	1.72733	1.11386	0.721215	0.661339	6.98488	3.9041		0.152491	0.232526	0.273201
CAC1407	PTS system, beta-glucosides-specific IIABC component	0.292982	0.0400446	0.106657	0.0524076	0.904807	0.505848	0	0	0	0	0.154677	0.0925822		0	0	0.17095
CAC1408	Phospho-beta-glucosidase	0.39237	0.0640514	0.154454	0.0796869	1.23484	0.67628	0.0714621	0.0148273	0.0587922	0.00569786	0.236388	0.149683		0.18213	0.380647	0.191432
CAC1409	Predicted membrane protein	0	0	0	0	0	0	0	0	0	0	0	0		NC	NC	NC
CAC1410	Uncharacterized protein with repeats, similar to YCEG B.subtilis	0.171685	0.0265456	0.100703	0.0111932	0.260097	0.106548	0.0685331	0.00664557	0.093947	0.03844	0.162718	0.0113467		0.399179	0.93291	0.625605
CAC1411	Similar to toxic anion resistance protein terA, ortholog of YCEH B.subtilis	0.544866	0.0177218	0.177828	0.00854197	1.28617	0.655727	0.221767	0.0705341	0.429421	0.294058	1.40554	0.332618		0.407012	2.41481	1.09281
CAC1412	Methyl methane sulfonate/mytomycin C/UV resistance protein, GSP18 (YCEE) B.subtilis ortholog, TerE family protein	0.694512	0.0468567	0.221353	0.0115368	1.73779	0.924966	0.20162	0.0526437	0.38218	0.269468	1.07003	0.243112		0.290305	1.72656	0.615743
CAC1413	Similar to C-terminal fragment of toxic anion resistance protein terA	0.697332	0.0469981	0.215059	0.005409	1.88622	1.00269	0.227891	0.0622466	0.378595	0.299707	1.09373	0.299669		0.326804	1.76043	0.579852
CAC1414	TerE family protein, ortholog of stress responce protein SCP2 (YCEC) B.subtilis	1.19201	0.0823194	0.419524	0.0183308	2.74329	1.42812	0.289439	0.0279108	0.410641	0.263533	1.22944	0.316453		0.242815	0.978826	0.448161
CAC1415	TerC family protein, ortholog of stress responce protein	0.614381	0.0299663	0.323757	0.0198703	1.6093	0.825417	0.256902	0.0235976	0.279428	0.154233	0.728607	0.194365		0.418148	0.863079	0.452747
CAC1416	Predicted acetyltransferase	0.86796	0.0378183	0.502917	0.0471069	0.898063	0.112116	0.803014	0.0736932	0.405271	0.0859511	0.694014	0.0719084		0.925174	0.80584	0.77279
CAC1417	Hypothetical protein	3.90169	0.431641	1.66979	0.200912	3.38414	0.176909	4.08676	0.399998	2.55805	0.667431	3.70132	0.347491		1.04743	1.53196	1.09373
CAC1418	Nitroreductase family protein	12.1097	0.636294	5.51063	0.520608	9.47001	0.434196	12.3028	0.643782	8.81357	2.03875	12.6063	1.41226		1.01595	1.59938	1.33118
CAC1419	Uncharacterized proteins, homologs of microcin C7 resistance protein MccF	1.09152	0.0406761	0.577432	0.0650333	1.05159	0.0447898	0.951845	0.0367894	0.55821	0.137565	0.978655	0.0399538		0.872032	0.966711	0.930639
CAC1420	Protein with a fusion of two uncharacterized domains, typical for archaea	0.0672299	0.00540125	0.0779879	0.00982194	0.0694172	0.00507864	0	0	0.057392	0.00303216	0	0		0	0.735908	0
CAC1421	Pyruvate-formate lyase-activating enzyme	0	0	0	0	0	0	0	0	0	0	0	0		NC	NC	NC
CAC1422	Uncharacterized CBS domain-containing protein, YUGS B.subtilis ortholog	0	0	0	0	0	0	0	0	0	0	0	0		NC	NC	NC
CAC1423	Predicted dehydrogenase of short-chain alcohol dehydrogenase family, ortholog of YHDF B.subtilis	0	0	0.0628258	0.00328185	0	0	0	0	0	0	0	0		NC	0	NC
CAC1424	Zn-dependent hydrolase, glyoxylase II family	0.199948	0.00335852	0.256651	0.0511948	0.182215	0.00812944	0.202549	0.0530472	0.159603	0.00398749	0.140915	0.00665142		1.01301	0.62187	0.773343
CAC1425	DUTPase, dut	0.74895	0.0292358	0.744979	0.0931608	1.26168	0.209365	1.11263	0.0733264	0.800842	0.193127	1.0151	0.197455		1.48559	1.07499	0.804564
CAC1426	Possible transcriptional regulator from leucine-rich protein (LRPR) family	0.096329	0.00143175	0.125362	0.00610889	0.086544	0.0109617	0.0982499	0.000442674	0.0812221	0.0139441	0.064353	0.00368926		1.01994	0.6479	0.743587
CAC1427	4-aminobutyrate aminotransferase (PLP-dependent)	0.19175	0.0131167	0.250235	0.0101331	0.182261	0.0106047	0.198899	0.00953713	0.127981	0.0297151	0.104892	0.00799124		1.03728	0.511441	0.575501
CAC1428	Hypothetical protein	0.135676	0.015961	0.141601	0.0730184	0.109019	0.0397311	0.0626896	0.0122326	0	0	0.237928	0.0744486		0.462052	0	2.18245
CAC1429	UDP-glucose 4-epimerase	5.6372	0.346531	6.02039	1.63791	3.64857	0.261484	1.76156	0.22721	5.21339	0.48959	2.21313	0.355413		0.312489	0.865956	0.606573
CAC1430	Transcriptional regulators of sugar metabolism (deoR family)	0.338112	0.0124695	0.334104	0.0829001	0.212407	0.019109	0.301155	0.0306534	0.314128	0.074036	0.249368	0.0191055		0.890698	0.94021	1.17401
CAC1431	Ribose 5-phosphate isomerase	0.348911	0.0162035	0.315857	0.0778004	0.248567	0.0268897	0.266688	0.0280614	0.255539	0.0325756	0.255638	0.0121658		0.764345	0.809034	1.02845
CAC1432	Undecaprenyl pyrophosphate synthase related enzyme	0.0720172	0.00189612	0.0724827	0.0112551	0	0	0	0	0	0	0	0		0	0	NC
CAC1433	Hypothetical protein	0.188295	0.0123733	0.788355	0.191311	0.27964	0.0942842	0.237467	0.0106945	0.534231	0.434691	0.526117	0.0902239		1.26114	0.677653	1.88141
CAC1434	Alkaline phosphatase superfamily protein	0.0941538	0.00691322	0.111476	0.00369236	0.0917078	0.018186	0	0	0.0651929	0.00403233	0.0600881	0.00175135		0	0.584814	0.655213
CAC1435	S-adenosylmethionine-dependent methyltransferases	0.227524	0.0277375	0.191965	0.0227602	0.219192	0.00932104	0.148594	0.00748463	0.102623	0.0074515	0.206911	0.0244384		0.653091	0.534591	0.94397
CAC1436	Hypothetical protein	1.55764	0.205051	1.49116	0.621981	1.38527	0.0707881	1.26388	0.260754	1.71853	0.0446283	1.85887	0.222429		0.811404	1.15247	1.34188
CAC1437	Diverged AAA-family ATPase containing protein	0.223071	0.00436682	0.274646	0.0820681	0.24115	0.0296852	0.142301	0.0307334	0.16358	0.0251941	0.175877	0.0199608		0.637917	0.595602	0.729326
CAC1438	Hypothetical protein	0.070135	0.00508194	0.0849484	0.0164532	0.0863929	0.00365584	0	0	0.0586836	0.00236564	0.0678299	0.0060139		0	0.690815	0.785133
CAC1439	Uncharacterized conserved protein	0.193884	0.0208816	0.232986	0.0957221	0.250021	0.0115387	0.109353	0.0182264	0.149735	0.00935963	0.178402	0.019808		0.564015	0.642679	0.713548
CAC1440	Hypothetical protein	0.249571	0.0379193	0.335985	0.15044	0.365532	0.0383268	0.123635	0.0193503	0.206259	0.00294769	0.234591	0.00826367		0.495388	0.613893	0.641779
CAC1441	Hypothetical protein	0.289803	0.00962127	0.327739	0.10175	0.387598	0.0258721	0.219665	0.0133771	0.271301	0.0294582	0.277958	0.0176774		0.757979	0.827795	0.71713
CAC1442	Hypothetical protein	0.0654419	0.00106864	0.0783325	0.010027	0.0649199	0.00787007	0	0	0.068631	0.00971719	0	0		0	0.876149	0
CAC1443	Hypothetical protein	0	0	0	0	0	0	0	0	0	0	0	0		NC	NC	NC
CAC1444	Uncharacterized conserved membrane protein, similar to MDR (VANZ) ORF of Enterococcus	0.126803	0.00627763	0.0946041	0.0043735	0.173017	0.0357386	0.0972329	0.0148924	0.0618304	0.00473121	0.10284	0.00668032		0.766801	0.65357	0.594394
CAC1445	Hypothetical protein	0	0	0	0	0	0	0	0	0	0	0	0		NC	NC	NC
CAC1446	Hypothetical protein	0	0	0	0	0	0	0	0	0	0	0	0		NC	NC	NC
CAC1447	MDR-type permease, probably tetracycline resistance protein	0.0735746	0.00523431	0	0	0.063996	0.00758105	0	0	0	0	0	0		0	NC	0
CAC1448	tetracycline resistance protein, tetQ family, GTPase	0.172624	0.020475	0.0982737	0.0123454	0.165535	0.0202099	0.1058	0.0154968	0.0807969	0.0187006	0.108491	0.0183431		0.612893	0.822162	0.655397
CAC1449	Hypothetical protein	0.603105	0.0703574	0.43796	0.0251605	0.419879	0.0273831	0.497207	0.112351	0.354397	0.0117773	0.433011	0.0614665		0.824411	0.8092	1.03128
CAC1450	Predicted alpha/beta superfamily hydrolase	0.910168	0.112541	0.742352	0.0367598	0.825689	0.0682169	0.757213	0.177278	0.688938	0.166009	0.853027	0.0919479		0.831949	0.928047	1.03311
CAC1451	AraC-type DNA-binding domain-containing protein	0.253961	0.0112733	0.280147	0.0438442	0.234206	0.0240755	0.159579	0.0263037	0.154428	0.0477425	0.184603	0.0217001		0.628358	0.551237	0.788208
CAC1452	MDR-type permease	0.426758	0.0201768	0.292243	0.0504632	0.350352	0.0904812	0.186239	0.0121128	0.136095	0.0707365	0.378341	0.040981		0.436404	0.46569	1.07989
CAC1453	Ribose ABC transporter (ribose-binding periplasmic component)	0.587041	0.126374	0.310059	0.106898	0.50453	0.0452871	0.156154	0.0155677	0.288275	0.0717861	0.443	0.0984409		0.266002	0.929744	0.878043
CAC1454	Membrane associated histidine kinase-like ATPase	0.644173	0.132626	0.570967	0.319117	0.882531	0.152274	0.169812	0.0133129	0.188918	0.0185259	0.553211	0.0390874		0.263613	0.330874	0.626847
CAC1455	Two-component system regulator (CheY domain and HTH-like DNA-binding domain)	1.68808	0.277532	1.68099	0.882959	2.05143	0.392513	0.681547	0.109819	1.1611	0.461385	1.94145	0.381918		0.403742	0.690726	0.946391
CAC1456	Sugar-binding periplasmic protein	0.469496	0.044862	0.425507	0.209072	0.623256	0.117574	0.14708	0.0161362	0.203611	0.041377	0.369501	0.0313416		0.313273	0.478514	0.592856
CAC1457	PTS system, fructose(mannose)-specific IIA component	0.0717981	0.00574385	0.072351	0.00344707	0.0821731	0.00613816	0	0	0	0	0.0607882	0.00126515		0	0	0.739758
CAC1458	PTS system, fructose(mannose)-specific IIB	0	0	0.064818	0.00619663	0.0649491	0.0069865	0	0	0	0	0	0		NC	0	0
CAC1459	PTS system, fructose(mannose)-specific IIC	0.126022	0.0120211	0.116865	0.0136432	0.153676	0.0214095	0.0751904	0.00183902	0.0686649	0.00646623	0.104687	0.00534317		0.596644	0.587557	0.681218
CAC1460	PTS system, fructose(mannose)-specific IID	0.0730872	0.00341233	0.0757514	0.00559301	0.0816429	0.00607855	0	0	0	0	0.0644247	0.00207073		0	0	0.789103
CAC1461	Predicted membrane protein	0.0627191	0.00288236	0.0668463	0.00483646	0.0640564	0.0114223	0	0	0	0	0	0		0	0	0
CAC1462	Levanase/invertase	0.0695126	0.00914055	0.0688045	0.0161737	0.0858008	0.0168057	0	0	0	0	0.0619632	0.00359165		0	0	0.722175
CAC1463	Predicted transcriptional regulator	0.125745	0.00926758	0.116882	0.0125515	0.148444	0.015985	0.0944601	0.00823726	0.0870775	0.0136222	0.10749	0.00846404		0.751206	0.745	0.72411
CAC1464	UVRA-like protein, probably involved in MDR transport	0	0	0	0	0	0	0	0	0	0	0	0		NC	NC	NC
CAC1465	Transcriptional regulator, MarR/EmrR family	0.614555	0.0395648	0.510319	0.0299101	0.701825	0.0854106	0.77634	0.0493413	0.606751	0.0609328	0.563258	0.099764		1.26326	1.18896	0.802562
CAC1466	Hypothetical protein	0.0891974	0.0100816	0.0756324	0.00668247	0.0816515	0.00916497	0	0	0	0	0	0		0	0	0
CAC1467	Transcriptional regulator, Lrp family	1.83212	0.063167	1.13475	0.131285	2.08178	0.223591	0.968524	0.0837302	1.73106	0.271367	1.33267	0.0904619		0.528637	1.5255	0.640159
CAC1468	Predicted acetyltransferase	2.40925	0.0417279	1.40694	0.138558	2.89833	0.425629	1.8023	0.17333	2.94511	0.584315	2.21506	0.280434		0.748077	2.09327	0.764255
CAC1469	Iron-dependent transcription repressor	1.40205	0.0329191	0.871184	0.112466	1.78842	0.230284	0.897214	0.130398	0.797435	0.0760746	0.957023	0.0477275		0.639931	0.915347	0.53512
CAC1470	2-Hydroxy-6-Oxo-6-Phenylhexa-2,4-Dienoate hydrolase	1.14902	0.121907	1.14017	0.180858	0.248688	0.0321625	38.5574	3.20301	6.36499	3.71507	13.4047	0.314775		33.5567	5.58249	53.9018
CAC1471	Ketopantoate reductase	0.233993	0.0108074	0.244988	0.0316619	0.0947913	0.0242995	6.9061	0.380446	0.900191	0.513697	1.97186	0.138961		29.5141	3.67443	20.8021
CAC1472	Amino acid permease	2.07513	0.10052	2.24279	0.985891	2.18122	0.56952	0.93025	0.0618904	0.665111	0.334327	0.774318	0.157774		0.448284	0.296555	0.354992
CAC1473	Proline/glycine betaine ABC-type transport system, permease component	0	0	0	0	0	0	0.0757849	0.00571685	0	0	0	0		NC	NC	NC
CAC1474	Proline/glycine betaine ABC transport system, periplasmic component	0	0	0	0	0.0680326	0.0164119	0.153335	0.0119434	0.0792669	0.0223038	0.100103	0.00244192		NC	NC	1.4714
CAC1475	Proline/glycine betaine ABC transport system, ATPase component	0.0758068	0.00105149	0.0790664	0.00457966	0.0833181	0.0182636	0.162399	0.00145293	0.0836851	0.020175	0.130575	0.00550367		2.14228	1.05842	1.56718
CAC1476	Proline/glycine betaine ABC-type transport system, permease component	0	0	0	0	0.064975	0.00505634	0.0773526	0.00327642	0.0572223	0.00700264	0.0664872	0.00165757		NC	NC	1.02327
CAC1477	Hypothetical protein	0	0	0	0	0	0	0	0	0	0	0	0		NC	NC	NC
CAC1478	Ribosomal protein S4	0.0992658	0.0015257	0.151986	0.00606825	0.305929	0.291772	2.074	0.106047	0.976241	0.560831	1.54045	0.0454918		20.8934	6.42325	5.03531
CAC1479	Branched-chain-amino-acid transaminase (ilvE)	10.783	0.481583	15.8487	2.34868	10.6616	0.724167	12.6266	3.20412	10.255	0.491701	7.07112	0.131291		1.17097	0.647056	0.663233
CAC1480	Predicted dehydrogenase	2.66809	0.230611	2.50312	0.13724	2.66853	0.106589	3.03165	0.71701	2.31101	0.341977	2.4852	0.0607889		1.13626	0.923251	0.931299
CAC1481	Transcriptional regulator, LysR family	0.413502	0.0114642	0.313901	0.026117	0.437166	0.0688634	0.305489	0.0550672	0.1772	0.0446346	0.28805	0.0189158		0.738786	0.564507	0.658902
CAC1482	Uncharacterized membrane protein,ortholog of YDFK B.subtilis	0.258689	0.00833864	0.338889	0.0619409	0.232956	0.0307177	0.278419	0.0591756	0.354262	0.0466909	0.185075	0.00290333		1.07627	1.04536	0.794463
CAC1483	Predicted transcriptional regulator	0.0935902	0.00749284	0.0949372	0.0225458	0.0840426	0.00642108	0.0715885	0.00195804	0	0	0.0668594	0.0105152		0.764915	0	0.795542
CAC1484	Nitroreductase family protein	0.161812	0.00225455	0.183968	0.0173339	0.162631	0.00787168	0.085874	0.0127576	0.0762846	0.00446666	0.0680131	0.000484025		0.530703	0.414662	0.418206
CAC1485	Glycosyltransferase, involved in cell wall biogenesis	0.0642858	0.00218648	0.0796574	0.00123359	0.0701987	0.00592451	0.0724579	0.00438062	0.0671663	0.0067657	0.136259	0.00370193		1.12712	0.84319	1.94105
CAC1486	Uncharacterized protein, ortholog of YKUS B.subtilis	0.110718	0.00718837	0.22467	0.0543009	0.161521	0.0319649	0.15765	0.0107927	0.684065	0.272261	0.403787	0.0227419		1.42389	3.04476	2.4999
CAC1487	Uncharacterized protein, similar to TlpA of B.subtilis	0	0	0	0	0	0	0	0	0	0	0	0		NC	NC	NC
CAC1488	Glycosyltransferase involved in cell wall biogenesis	3.73127	0.219324	4.38496	1.63651	3.85714	0.596063	4.1923	0.158725	5.69912	0.491331	3.08955	0.360493		1.12356	1.2997	0.800994
CAC1489	Protein of phosphatidic acid phosphatase family, YNBD E.coli ortholog	0.768028	0.0494444	0.989141	0.388151	0.953177	0.191715	0.79408	0.0271344	0.864447	0.10386	0.514295	0.0591467		1.03392	0.873938	0.539559
CAC1490	Hypothetical protein	0.254829	0.040607	0.181332	0.00944665	0.178578	0.0123923	0.274579	0.0509583	0.153817	0.0304637	0.231104	0.0159863		1.07751	0.848259	1.29414
CAC1491	Predicted ATPase	1.55907	0.114062	0.853054	0.114378	1.11343	0.028309	1.98489	0.38311	1.00281	0.213932	1.80319	0.136027		1.27312	1.17555	1.61949
CAC1492	Uncharacterized protein, YhhW/pirin family	0.0822448	0.00361086	0	0	0.0734655	0.000710753	0	0	0	0	0	0		0	NC	0
CAC1493	Zn-finger DNA-binding domain	0.190892	0.0130582	0.142913	0.00543612	0.14923	0.0213141	0.0911818	0.0166889	0.086528	0.00612585	0.111232	0.00953591		0.477661	0.605458	0.745372
CAC1494	Hypothetical protein, CF-32 family	0.74468	0.0172923	0.508753	0.0319042	0.620778	0.0719982	0.486508	0.0273559	0.548764	0.155395	0.771461	0.00993054		0.653311	1.07865	1.24273
CAC1495	Enzyme of dihydrofolate reductase family, ortholog YWFD B.subtilis	3.19472	0.313984	2.42078	0.310112	2.52315	0.308851	2.47861	0.0931928	2.26587	0.280124	3.30227	0.465292		0.775846	0.93601	1.30879
CAC1496	Uncharacterized protein, homolog of YCGL B.subtilis	1.13808	0.0413532	0.905431	0.0966036	0.838774	0.0261807	0.946323	0.0825659	0.791213	0.0811606	0.838365	0.0490303		0.831511	0.873852	0.999513
CAC1497	Uncharacterized protein, homolog of YCGL B.subtilis	0.172044	0.00827394	0.166243	0.0157791	0.155067	0.00909824	0.108561	0.0157893	0.0774443	0.00587613	0.0954538	0.00508109		0.631009	0.465851	0.615564
CAC1498	Predicted flavoprotein	0	0	0	0	0.070709	0.0235274	0	0	0	0	0	0		NC	NC	0
CAC1499	A/G-specific DNA glycosylase	0.31491	0.0193439	0.45767	0.0872878	0.251153	0.0108717	0.422103	0.0719745	0.427187	0.0692878	0.300171	0.0144115		1.34039	0.933394	1.19517
CAC1500	Predicted membrane protein	0.0858184	0.000260977	0.0947379	0.00811009	0.0788293	0.00473658	0	0	0	0	0	0		0	0	0
CAC1501	DNA-methyltransferase (cytosine-specific), ortholog of BSP6I Bsubtilis	0.541567	0.0738408	0.41308	0.0311298	0.627997	0.0778056	0.469063	0.0281388	0.417885	0.100035	0.433086	0.0425141		0.866123	1.01163	0.689631
CAC1502	Hypothetical protein	0	0	0	0	0	0	0	0	0	0	0	0		NC	NC	NC
CAC1503	Hypothetical protein	1.45048	0.0449742	1.40812	0.208167	1.33804	0.169011	1.05342	0.273918	1.31349	0.411069	0.936171	0.0695725		0.726256	0.932791	0.699657
CAC1504	MDR-type permease	0.166023	0.00807502	0.237035	0.0550682	0.132861	0.0132109	0.188721	0.0498128	0.171463	0.0284073	0.115801	0.00425817		1.13671	0.723365	0.871592
CAC1505	Hypothetical protein	0.188664	0.00584976	0.283775	0.0617186	0.153212	0.0214278	0.234207	0.0517823	0.181628	0.0178291	0.118752	0.00459189		1.24139	0.640041	0.775083
CAC1506	Response regulator (CheY-like receiver domain and a HTH)	0.457301	0.0276562	0.3969	0.0329683	0.338706	0.029922	0.321868	0.0362661	0.333101	0.0486118	0.325899	0.0806543		0.703844	0.839257	0.962188
CAC1507	Sensory transduction histidine kinase (with HAMP domain)	0.138288	0.00629284	0.125917	0.0146611	0.112941	0.0151467	0.0692439	0.00505558	0.0651235	0.000164527	0.0805068	0.00649031		0.500723	0.517195	0.712825
CAC1508	Hypothetical protein	0	0	0	0	0	0	0	0	0	0	0	0		NC	NC	NC
CAC1509	Specialized sigma subunit of RNA polymerase	0.15021	0.0113929	0.150711	0.00459611	0.129858	0.0168701	0.105446	0.0103017	0.158375	0.0316815	0.118287	0.0144625		0.701987	1.05085	0.910892
CAC1510	Hypothetical protein	0.178338	0.00407662	0.218434	0.0231231	0.194592	0.0110575	0.107399	0.00260342	0.176811	0.0296635	0.115179	0.00979376		0.602225	0.809444	0.5919
CAC1511	FNR-like catabolite gene activator (c-AMP binding domain)	0.368598	0.0206993	0.330395	0.0215161	0.375118	0.0422467	0.388047	0.0338297	0.268295	0.0233142	0.32989	0.0259316		1.05276	0.812044	0.87943
CAC1512	Formate/nitrite family of transporter	0	0	0	0	0	0	0	0	0	0	0	0		NC	NC	NC
CAC1513	Anaerobic sulfite reductase (Fe-S subunit)	0.0668087	0.00569059	0.0624516	0.00392444	0	0	0	0	0	0	0.0571946	0.00748023		0	0	NC
CAC1514	Anaerobic sulfite reductase, B subunit	0.112119	0.00430242	0.0952193	0.00649768	0.0981783	0.00252036	0.0687167	0.00355993	0.0735639	0.00663222	0.070532	0.00308793		0.61289	0.772573	0.718407
CAC1515	Anaerobic sulfite reduction protein C, reductase	0.180492	0.011383	0.145879	0.00326008	0.145456	9.90036e-05	0.083501	0.00715644	0.0988703	0.0103247	0.0958987	0.0121734		0.46263	0.677754	0.659296
CAC1516	Response regulator (CheY-like receiver domain and HTH DNA-binding domain)	0.191881	0.0210071	0.172868	0.0196832	0.181261	0.0131653	0.256397	0.0511213	0.141175	0.0290937	0.179493	0.0167662		1.33623	0.816665	0.990249
CAC1517	Membrane associated sensory transduction histidine kinase	0.716207	0.0192	0.618112	0.0657294	0.658532	0.027742	0.953259	0.195344	0.484312	0.0876947	0.699606	0.0392856		1.33098	0.783534	1.06237
CAC1518	ABC-type transport system, ATPase component	0.0910874	0.00205991	0.0986729	0.0101093	0.0927494	0.00593237	0.103055	0.0149472	0.0709135	0.0101759	0.0799856	0.00294549		1.13138	0.718672	0.862384
CAC1519	Predicted permease	0.359144	0.0405266	0.362601	0.0419811	0.438905	0.0579795	0.53558	0.0724304	0.425514	0.11736	0.3882	0.0943574		1.49126	1.1735	0.884474
CAC1520	Hypothetical protein	0	0	0	0	0	0	0	0	0	0	0	0		NC	NC	NC
CAC1521	Uncharacterized membrane protein, yetF/ydfS/ykjA/yrbG/ydfR B.subtilis ortholog	0.0788118	0.00260976	0.074648	0.00427273	0.0873194	0.00614354	0	0	0	0	0	0		0	0	0
CAC1522	Small acid-soluble spore protein	0.0683041	0.00357786	0.0714451	0.00247689	0.0662686	0.00232198	0.0699464	0.00823068	0.103869	0.013312	0.0604251	0.00156823		1.02404	1.45384	0.911821
CAC1523	Fructokinase	0.665536	0.0522199	0.979749	0.266441	1.20014	0.0806265	0.419615	0.0716205	0.405304	0.101272	0.574036	0.154612		0.630492	0.413682	0.478309
CAC1524	Methyl-accepting chemotaxis-like domain (chemotaxis sensory transducer)	0.073502	0.000358413	0.0797749	0.000812178	0.0820431	0.00451191	0.226684	0.0225289	0.0630459	0.0144071	0.301611	0.1978		3.08405	0.790298	3.67626
CAC1525	Uncharacterized protein, homolog of PHNB E.coli	0.074834	0.00421601	0.0793963	0.00377144	0.0838801	0.00572114	0.301234	0.0555422	0.0649281	0.012641	0.398039	0.270726		4.02536	0.817772	4.74534
CAC1526	Amidase, related to GSP of E.coli	0.077189	0.00204815	0.0675622	0.00462981	0.105453	0.0390651	0.0623617	0.00236269	0.0923728	0.0281527	0.0704264	0.00597873		0.807909	1.36723	0.667849
CAC1527	Spore germination protein GerKB	0	0	0	0	0	0	0	0	0	0	0	0		NC	NC	NC
CAC1528	Predicted membrane protein	0	0	0	0	0	0	0	0	0	0	0	0		NC	NC	NC
CAC1529	Beta-xylosidase, family 43 glycosyl hydrolase	0.0749506	0.00207732	0	0	0.0997351	0.0109324	0	0	0	0	0.0832502	0.00429422		0	NC	0.834713
CAC1530	Sugar-proton symporter	0.0831997	0.00301796	0	0	0.122996	0.022092	0	0	0	0	0.0900694	0.00202051		0	NC	0.732298
CAC1531	Uncharacterized conserved protein	0.183052	0.026398	0.119946	0.0435925	0.398984	0.100674	0	0	0.0854218	0.0118535	0.259613	0.0324954		0	0.712171	0.650686
CAC1532	Protein containing ChW-repeats	1.9785	0.084288	1.84373	0.994273	0.973062	0.446711	0.216341	0.106131	2.05081	1.08179	0.673512	0.196182		0.109346	1.11231	0.692157
CAC1533	Hypothetical protein	0.17888	0.0116009	0.358894	0.0830084	0.145387	0.052712	0.0672722	0.0113148	0.578697	0.372091	0.115101	0.0243829		0.376074	1.61245	0.791686
CAC1534	Predicted permease	0.17801	0.00268562	0.167667	0.013054	0.155374	0.0251767	0.134376	0.0152105	0.0833519	0.00688017	0.133263	0.0174968		0.75488	0.497126	0.857691
CAC1535	ABC transporter, ATPase component	0.127245	0.00120821	0.116255	0.0102555	0.125704	0.0141207	0.120171	0.00398642	0.0888165	0.00779089	0.115393	0.00714049		0.944409	0.763981	0.917973
CAC1536	Transcriptional regulator, AcrR family	0.18237	0.00408873	0.161556	0.0155576	0.153879	0.0171533	0.14334	0.0124572	0.111374	0.0109342	0.147074	0.015715		0.785983	0.689382	0.955778
CAC1537	Uncharacterized conserved protein	0.089212	0.00306746	0.0795434	0.00468099	0.116485	0.0354025	0	0	0.0611428	0.00495135	0.062903	0.00787282		0	0.768672	0.54001
CAC1538	Predicted permease, YCXC B.subtilis ortholog	0.413261	0.0467026	0.233847	0.0072505	0.266818	0.0108937	0.159818	0.0514052	0.1151	0.0261622	0.11936	0.00955778		0.386723	0.492205	0.447347
CAC1539	Gamma-glutamylcysteine synthetase	1.66328	0.0278956	1.359	0.201566	2.13346	0.31126	3.38098	0.395629	2.80495	0.745305	3.03515	0.204424		2.03272	2.06398	1.42264
CAC1540	Uncharacterized ATP-grasp enzyme	0.6742	0.011823	0.627455	0.0365294	0.933403	0.105477	0.799784	0.0521811	0.603615	0.0698531	0.811393	0.0959442		1.18627	0.962005	0.869284
CAC1541	Hypothetical protein, CF-36 family	0	0	0.0717976	0.00221986	0	0	0	0	0.0977439	0.0381849	0	0		NC	1.36138	NC
CAC1542	Predicted membrane protein	1.4648	0.242033	2.85067	0.878401	1.25771	0.457856	0.508613	0.0106132	0.926158	0.232083	0.355493	0.0711142		0.347223	0.324892	0.282651
CAC1543	Lactate dehydrogenase	1.00889	0.0342963	1.43931	0.165438	0.691643	0.0377212	0.489374	0.0483026	1.301	0.208667	0.639713	0.0728188		0.485061	0.903909	0.924918
CAC1544	Cytidine deaminase, cdd	10.8763	0.281826	12.1063	0.48896	6.92936	1.49507	5.99614	0.983893	10.3425	0.606448	6.69038	1.49855		0.551303	0.854307	0.965513
CAC1545	Deoxyribose-phosphate aldolase	6.71188	0.127183	6.62005	0.363893	4.51447	0.940971	2.72603	0.455118	5.33887	0.377438	4.06683	0.7302		0.40615	0.80647	0.900845
CAC1546	Pyrimidine-nucleoside phosphorylase	2.70285	0.109006	3.14374	0.100157	2.1936	0.374545	0.931991	0.160781	1.67848	0.158804	1.15122	0.226241		0.344818	0.533911	0.52481
CAC1547	Thioredoxin, trx	0	0	0.231975	0.0123225	0	0	0.0656076	0.0182825	0.0867792	0.00738816	0.0696134	0.0243171		NC	0.374088	NC
CAC1548	Thioredoxin reductase	0.128729	0.00421569	0.996732	0.0711704	0.128527	0.00708321	0.184422	0.0495728	0.324791	0.0416728	0.143613	0.0224257		1.43264	0.325855	1.11738
CAC1549	Glutathione peroxidase	0.118911	0.00214063	0.687055	0.0677466	0.126153	0.0125574	0.130443	0.022749	0.213021	0.0163891	0.110689	0.00446706		1.09698	0.31005	0.877414
CAC1550	Methionine sulfoxide reductase C-terminal domain related protein, YPPQ ortholog	0.0698976	0.00728787	0.0801222	0.00233586	0.0764956	0.002559	0	0	0.0584351	0.00319167	0	0		0	0.729324	0
CAC1551	Nitroreductase family protein	11.67	0.604293	10.0225	2.42075	12.0625	2.73688	5.33404	0.717788	14.7988	1.39314	7.7527	0.866071		0.457073	1.47655	0.642712
CAC1552	Response regulator (CheY-like receiver domain and HTH DNA-binding domain)	1.02892	0.0718735	0.907432	0.0612802	2.32122	0.734512	0.704791	0.0970146	2.07748	0.475294	0.969246	0.0721698		0.684983	2.2894	0.417558
CAC1553	Membrane associated sensory transduction histidine kinase (with HAMP domain)	0.10038	0.00507525	0.0980815	0.00735444	0.15504	0.0339738	0	0	0.0571946	0.00170876	0	0		0	0.583133	0
CAC1554	Heavy-metal-associated domain (N-terminus) and membrane-bounded cytochrome biogenesis cycZ-like domain, possible membrane copper tolerance protein	0.297257	0.0048388	0.3803	0.0436792	2.52218	1.66934	0.0818701	0.00968522	0.119082	0.0189538	0.499414	0.163287		0.275419	0.313128	0.198009
CAC1555	Flagellin	0.0918814	0.00184795	0.104621	0.0359691	0	0	0	0	0	0	0.0803852	0.018342		0	0	NC
CAC1556	Chitinase family protein	0.128973	0.0134204	0.117091	0.00595001	0.108664	0.00736713	0	0	0	0	0.0704727	0.00558206		0	0	0.64854
CAC1557	Predicted acetyltransferase	0.231138	0.0219687	0.208162	0.0167609	0.15182	0.0204387	0.222812	0.0616724	0.180128	0.0245724	0.165077	0.00542266		0.963981	0.865325	1.08732
CAC1558	ABC-type transport system,membrane ATPase component	0.283137	0.034125	0.244249	0.0130463	0.21698	0.0387186	0.21614	0.0524742	0.140749	0.0123283	0.188038	0.0221837		0.763374	0.576255	0.866614
CAC1559	Predicted transcriptional regulator	1.64143	0.0663441	1.90665	0.244425	1.81626	0.1354	1.37749	0.267446	0.865019	0.482858	1.25699	0.0981978		0.839202	0.453685	0.692077
CAC1560	Hypothetical protein	0.205572	0.0155117	0.279074	0.180299	0.218908	0.0976226	0.158132	0.0374	0.0768246	0.0081551	1.15657	0.412973		0.76923	0.275284	5.28335
CAC1561	Glycosyltransferases, involved in cell wall biogenesis	0.110398	0.00597308	0.121438	0.0447202	0.100224	0.0255309	0.0846405	0.0097198	0.0579329	0.000974277	0.229179	0.0734896		0.766687	0.477059	2.28666
CAC1562	Predicted membrane protein	0.0871353	0.00206615	0.103394	0.0310464	0.0777551	0.0134156	0.0746093	0.0104802	0	0	0.199582	0.0628718		0.856246	0	2.5668
CAC1563	Endoglucanase (fragment)	0	0	0.0625095	0.00669297	0	0	0	0	0	0	0.0906494	0.0157777		NC	0	NC
CAC1564	Closely related to alginate O-acetylation protein (algI)	0	0	0.0662178	0.00788396	0	0	0	0	0	0	0.0807839	0.0125983		NC	0	NC
CAC1565	Predicted membrane protein	0	0	0.0638652	0.00567171	0	0	0	0	0	0	0.0876093	0.0142086		NC	0	NC
CAC1566	Diguanylate cyclase/phosphodiesterase domain 1 (GGDEF)	0.0956244	0.00189663	0.103544	0.0159733	0.0905661	0.00346628	0.0772666	0.0014843	0.0578174	0.00154781	0.150292	0.0324993		0.808021	0.558388	1.65947
CAC1567	Hypothetical protein	0	0	0	0	0	0	0	0	0	0	0	0		NC	NC	NC
CAC1568	Diguanylate cyclase/phosphodiesterase domain 1 (GGDEF)	0.468369	0.0556041	0.365938	0.0224245	0.655745	0.0914645	0.121995	0.0149369	0.198129	0.0286171	0.249455	0.0442227		0.260467	0.541429	0.380415
CAC1569	Transcriptional regulators, MarR/EmrR family	0.587128	0.0880645	0.498256	0.0793528	0.647583	0.065035	0.464333	0.0600028	0.21535	0.0226435	0.49198	0.0610914		0.790855	0.432208	0.759717
CAC1570	Glutathione peroxidase	0.194265	0.012625	0.262365	0.112664	0.121341	0.0313438	0.156328	0.0300972	0.148793	0.0117957	0.175845	0.0551392		0.804713	0.567121	1.44918
CAC1571	Glutathione peroxidase	0.164387	0.00846529	0.232059	0.108859	0.110155	0.0290991	0.108457	0.0117076	0.0993639	0.00564082	0.111401	0.0202737		0.659762	0.428184	1.01131
CAC1572	Fructose-1,6-bisphosphatase (YYDE B.subtils ortholog)	0.197501	0.0177475	0.208284	0.0394178	0.561933	0.0492905	0.152251	0.00314971	0.164705	0.00916527	0.430841	0.0468826		0.770885	0.790774	0.766714
CAC1573	Uncharacterized protein, YJDF B.subtilis ortholog	2.01068	0.0997917	2.30722	0.0670709	3.84564	0.240865	2.01198	0.0849065	2.06916	0.106492	2.27292	0.397326		1.00065	0.896821	0.591037
CAC1574	NAD-dependent 4-hydroxybutyrate dehydrogenase	0.314299	0.0129005	0.353432	0.0218026	0.509547	0.0270953	0.396392	0.0143173	0.260825	0.0194871	0.41877	0.0341162		1.26119	0.737978	0.821848
CAC1575	Hypothetical protein	0.0644533	0.00133206	0.100377	0.00608278	0.0764075	0.00348363	0.0665471	0.00407783	0.175985	0.0533517	0.058807	0.00342225		1.03249	1.75324	0.76965
CAC1576	Predicted oxidoreductase, ortholog of GSP39 B.subtilis	0.10151	0.0129761	0.105842	0.00386364	0.0989435	0.00564128	0.0849787	0.00805859	0.148523	0.0351782	0.0712306	0.000979468		0.837144	1.40325	0.719912
CAC1577	Ncharacterized conserved protein	0.3855	0.018146	0.368186	0.0181333	0.469866	0.0339282	0.312187	0.0300931	0.23666	0.0580649	0.379639	0.0236569		0.809822	0.642773	0.807972
CAC1578	Predicted transcriptional regulator	3.75217	0.387204	1.52334	0.366617	2.49299	0.351299	1.25046	0.0226461	0.575585	0.0524086	2.80503	0.0829106		0.333263	0.377844	1.12517
CAC1579	Methyl-accepting chemotaxis-like protein (chemotaxis sensory transducer)	0.919638	0.0259383	1.55491	0.0968983	1.25031	0.422299	0.556604	0.0964483	1.06021	0.29717	0.504522	0.154118		0.605243	0.681844	0.403516
CAC1580	Hypothetical protein	3.32629	0.125432	4.98214	0.248914	5.05184	1.44716	1.88803	0.449488	5.37235	1.96903	2.3068	0.605932		0.567609	1.07832	0.456626
CAC1581	Response regulator (CheY-like receiver domain and HTH DNA-binding domain)	0.806114	0.0481409	0.834927	0.0299866	0.946001	0.0658936	0.628467	0.0573723	0.561383	0.0729518	0.445358	0.047931		0.779625	0.672374	0.47078
CAC1582	Membrane associated histidine kinase-like ATPase	0.469468	0.0141144	0.51366	0.0137363	0.496961	0.0478459	0.594978	0.076376	0.503424	0.0974883	0.456316	0.0378908		1.26734	0.980073	0.918214
CAC1583	Predicted P-loop ATPase	0.63921	0.353119	0.426386	0.137571	0.307162	0.0910247	1.12453	0.500168	0.201024	0.045129	0.333208	0.0835751		1.75925	0.471459	1.0848
CAC1584	Metal-dependent hydrolase of the beta-lactamase superfamily	1.07551	0.139857	0.667367	0.0618008	1.0611	0.04659	3.45291	0.91664	0.964627	0.138318	2.37089	0.10638		3.21048	1.44542	2.23436
CAC1585	MDR-type permease	0.244939	0.00801775	0.537704	0.0308973	0.507389	0.0726887	0.19262	0.0201397	0.518546	0.0126414	0.287999	0.049296		0.786399	0.964372	0.56761
CAC1586	Integral membrane protein possibly involved in chromosome condensation	0.233467	0.00354399	0.168769	0.00769583	0.298226	0.0287752	0.218083	0.0184578	0.151684	0.0467607	0.193022	0.0183953		0.934106	0.898767	0.647235
CAC1587	Integral membrane protein possibly involved in chromosome condensation	0.2782	0.0103689	0.193995	0.00668406	0.336062	0.0301791	0.136348	0.00916869	0.111982	0.0335344	0.136828	0.00505807		0.490106	0.577245	0.407149
CAC1588	Malolactic regulator, LysR family	0.948422	0.181233	0.702466	0.019219	0.572476	0.0995262	0.829148	0.168321	0.882212	0.172998	0.79518	0.0860911		0.87424	1.25588	1.38902
CAC1589	Malic enzyme (NADH dependent)	1.30335	0.0649953	1.66875	0.14447	1.23903	0.0377637	0.671886	0.108716	0.611042	0.104635	0.890763	0.11721		0.515507	0.366167	0.718917
CAC1590	2-oxoglutarate/malate translocator	0.112522	0.0158949	0.104378	0.0180903	0.0771634	0.0174198	0	0	0	0	0	0		0	0	0
CAC1591	Uncharacterized membrane protein, YCGQ B. subtilis homolog	0.113507	0.00199676	0.0974888	0.0115884	0.0870202	0.00600663	0	0	0	0	0	0		0	0	0
CAC1592	Predicted permease, YCGR B.subtilis ortholog	0.0655574	0.000477626	0.0619907	0.00303113	0	0	0	0	0	0	0	0		0	0	NC
CAC1593	Zn-binding lipoprotein related (surface adhesin A), ADHS	0.0797498	0.00031227	0.0908257	0.0210097	0.0635075	0.00395118	0	0	0	0	0	0		0	0	0
CAC1594	Ribosomal protein S4	0.103615	0.00317167	0.0979601	0.00963808	0.10324	0.0219736	0	0	0	0	0	0		0	0	0
CAC1595	Integrase/recombinase, XerC/XerD family	0.301282	0.0141634	0.309161	0.0280079	0.259422	0.0392471	0	0	0	0	0	0		0	0	0
CAC1596	Malic enzyme (NADH dependent)	0.333071	0.0276164	0.389329	0.0290268	0.334931	0.0279344	0.1964	0.0185185	0.137087	0.0117221	0.201759	0.0235162		0.589663	0.352111	0.60239
CAC1597	Zn-finger DNA-binding domain	0.0871734	0.00454916	0.115091	0.0146497	0.0773269	0.0127094	0.0904143	0.00897664	0.0930482	0.0181842	0.0972298	0.00529883		1.03718	0.808476	1.25739
CAC1598	Hypothetical protein, CF-32 family	0.186498	0.0125278	0.277965	0.0340066	0.194138	0.0322775	0.255748	0.0308345	0.222225	0.0486802	0.213144	0.0113373		1.37132	0.799469	1.0979
CAC1599	Predicted membrane protein	0.159035	0.0190583	0.164616	0.0177081	0.120609	0.0224734	0.0776457	0.0109579	0.0917283	0.0189459	0.0810344	0.0120062		0.488229	0.557227	0.671878
CAC1600	Methyl-accepting chemotaxis-like protein (chemotaxis sensory transducer)	1.11034	0.110006	0.898833	0.536411	0.986035	0.600058	0.580536	0.301906	0.266022	0.0843018	3.95797	1.69321		0.522845	0.295964	4.01402
CAC1601	Methyl-accepting chemotaxis-like protein (chemotaxis sensory transducer)	0.856307	0.0475783	0.758463	0.437261	0.584528	0.295908	0.42335	0.172374	0.22865	0.0604148	2.12354	0.811782		0.49439	0.301464	3.63291
CAC1602	Predicted diverged CheY-domain	0.241202	0.0122388	0.232563	0.0777279	0.137159	0.0175292	10.1651	3.25517	1.42097	1.03021	5.22622	0.432516		42.1434	6.11005	38.1035
CAC1603	Diverged enzyme related to 2'-5' RNA ligase, ortholog YJCG B.subtilis	0.281569	0.0165682	0.288591	0.0815931	0.20269	0.0576926	8.37208	1.65689	2.28651	1.58861	6.45416	0.819323		29.7336	7.923	31.8426
CAC1604	Methylglyoxal synthase	2.43818	0.152808	1.96136	0.339556	2.70376	0.309522	2.98619	0.642863	2.43319	0.200901	3.01808	0.266802		1.22476	1.24057	1.11625
CAC1605	Ketopantoate reductase	2.6688	0.0474518	2.01776	0.543522	3.20561	0.100432	1.99286	0.45212	1.22865	0.0513452	2.17987	0.267567		0.746723	0.608915	0.680018
CAC1606	Uncharacterized conserved protein	0.357947	0.0273286	0.311603	0.0697643	0.511619	0.048748	0.122646	0.0137958	0.124058	0.0162423	0.239273	0.0131749		0.342636	0.398129	0.467678
CAC1607	Hypothetical protein	0.196348	0.00753683	0.15934	0.0258251	0.277279	0.0334317	0.0748357	0.00470168	0.0707486	0.00616171	0.116357	0.00112971		0.381138	0.44401	0.419639
CAC1608	HIT family hydrolase	1.00312	0.0612382	0.619635	0.0266709	0.521243	0.075682	0.511323	0.0769512	0.270892	0.0387255	0.597521	0.0514504		0.509733	0.43718	1.14634
CAC1609	Zn-finger containing protein	0.651025	0.0878222	0.651297	0.121135	1.94093	0.694396	0.524341	0.0230029	0.710961	0.234265	1.04083	0.063434		0.805408	1.09161	0.536255
CAC1610	Branched-chain amino acid permease	0	0	0.0677027	0.00451748	0.101609	0.02361	0.059171	0.0103785	0	0	0.0650939	0.001162		NC	0	0.64063
CAC1611	Probable cation efflux pump (multidrug resistance protein)	0.351066	0.0315928	0.385707	0.0399556	0.44164	0.150088	0.206461	0.00996605	0.20506	0.123509	0.18512	0.0223691		0.588098	0.531648	0.419165
CAC1612	Probable cation efflux pump, multidrug resistance protein (FS)	0.323463	0.0145827	0.341101	0.0371648	0.476492	0.169733	0.13001	0.0042966	0.136133	0.0528102	0.120275	0.00791176		0.401931	0.3991	0.252418
CAC1613	ABC-type multidrug/protein/lipid transport system, membrane ATPase component	0.51228	0.0190948	0.522893	0.0784804	1.06233	0.255112	0.701751	0.090086	0.512121	0.119787	0.589656	0.0564071		1.36986	0.979399	0.555058
CAC1614	Predicted glycosyltransferase	0.0632696	0.00574532	0.0678944	0.00339238	0	0	0	0	0	0	0	0		0	0	NC
CAC1615	Predicted glycosyltransferase	0	0	0	0	0	0	0	0	0	0	0	0		NC	NC	NC
CAC1616	Hypothetical protein	0	0	0	0	0	0	0	0	0	0	0	0		NC	NC	NC
CAC1617	Hypothetical protein	0.0633741	0.00190125	0.0717314	0.00333369	0.0792139	0.012123	0.0651779	0.0038489	0.126669	0.0285773	0.066503	0.00263803		1.02846	1.76589	0.839537
CAC1618	Hypothetical protein	1.72228	0.115005	1.0815	0.0323332	1.66044	0.00182701	1.14758	0.0958984	0.564738	0.170064	1.34524	0.253251		0.666314	0.522182	0.810175
CAC1619	Hypothetical protein	3.48446	0.0924471	2.35886	0.118943	3.29216	0.0462108	2.7882	0.332758	1.32851	0.431984	3.20997	0.224898		0.80018	0.563201	0.975036
CAC1620	Small acid-soluble spore protein	0.202887	0.0347987	0.129973	0.0379767	0.221009	0.0164219	0.133078	0.0202209	0.0821903	0.0213158	0.162862	0.0817865		0.655921	0.632367	0.736903
CAC1621	Predicted Fe-S oxidoreductase	0.729745	0.0509779	1.03076	0.210499	0.668354	0.0309319	1.41543	0.423476	0.777323	0.0783821	0.850609	0.115066		1.93963	0.754128	1.27269
CAC1622	Pyridoxal kinase related protein	0.812129	0.0413886	1.13224	0.244466	0.751339	0.0284455	1.55694	0.308665	0.838589	0.124904	0.913873	0.0610321		1.91711	0.740649	1.21633
CAC1623	Uncharacterized protein, ortholog of Thermotoga (4980645)	1.0746	0.0808762	1.29103	0.184746	0.961903	0.0887015	2.16271	0.31763	1.25381	0.130429	1.47944	0.158787		2.01256	0.971165	1.53803
CAC1624	Uncharacterized protein from DegV (B.subtilis) family	0.920041	0.0054675	1.06623	0.158918	0.853883	0.114773	2.64458	0.233141	1.44506	0.176144	1.75509	0.32762		2.87442	1.3553	2.05542
CAC1625	Phosphoserine phosphatase family protein	0.407586	0.0251053	0.529553	0.0561866	0.400761	0.0581715	0.839698	0.0111225	0.401976	0.043354	0.643383	0.101382		2.06017	0.759086	1.6054
CAC1626	Glycerol dehydrogenase	1.00197	0.0238093	1.12042	0.163996	1.05421	0.0737695	1.57534	0.0778929	0.934951	0.0950244	1.3689	0.0481744		1.57224	0.834468	1.29851
CAC1627	DNA gyrase B subunit	0.70237	0.128691	0.571231	0.0645194	0.604421	0.0121599	0.931147	0.0258025	0.60682	0.120071	0.682109	0.104757		1.32572	1.0623	1.12853
CAC1628	DNA gyrase A subunit	0.3806	0.0127548	0.347393	0.0320455	0.329476	0.0208656	0.363844	0.0509327	0.254993	0.0723251	0.280914	0.0809513		0.955976	0.73402	0.85261
CAC1629	Putative intracellular protease/amidase, ThiJ family	2.93363	0.23672	5.10041	0.647767	2.43297	0.115754	2.20714	0.0964477	4.018	0.379422	1.60351	0.203075		0.752358	0.787781	0.659076
CAC1630	Zn-dependent peptidase from MPP family	0.446063	0.0175577	0.478603	0.0118374	0.344518	0.00606177	0.334525	0.0212714	0.268551	0.0367141	0.260336	0.0324969		0.749949	0.561115	0.755653
CAC1631	Biotin synthase family enzyme	1.33786	0.0491318	1.28937	0.178468	0.988519	0.0670769	0.950233	0.0732661	0.610656	0.0961608	0.933409	0.0512816		0.710263	0.473609	0.94425
CAC1632	Endonuclease IV	0.366621	0.0464711	0.236856	0.00309503	0.359924	0.0267577	0.332296	0.023547	0.15174	0.0163214	0.255302	0.0294395		0.906375	0.640644	0.709322
CAC1633	Protein from bacterioferritin family	0.0685791	0.00207311	0.106794	0.0492173	0.0743532	0.00392913	0.0623757	0.00631374	0.188788	0.132078	0.0674602	0.00199411		0.909544	1.76777	0.907293
CAC1634	Flagellin	3.00375	0.292321	2.42343	1.9834	1.99172	1.38844	0.911317	0.402953	0.177565	0.0584066	3.65335	1.13054		0.303393	0.0732701	1.83427
CAC1635	Predicted nucleic acid binding protein, containing 2 S1 domains, YITL B.subtilis ortholog	0.76386	0.0598646	1.88122	0.593576	1.06157	0.075766	1.00504	0.0319888	1.77564	0.198225	0.89349	0.0765434		1.31574	0.943876	0.841669
CAC1636	Uncharacterized protein, homolog of B. firmus (2654481)	0.703112	0.0256821	0.72061	0.223806	0.495048	0.0667285	0.41834	0.0299858	0.582871	0.0139502	0.349519	0.0521825		0.594984	0.808857	0.70603
CAC1637	Hypothetical protein, CF-12 family	0.87759	0.0650233	0.807277	0.0765678	0.692264	0.0296384	0.714846	0.0740482	0.591736	0.0576959	0.584405	0.111962		0.814555	0.733002	0.844195
CAC1638	Hypothetical protein, CF-37 family(almost identical)	1.00243	0.0149862	1.17812	0.418244	0.718294	0.0525106	0.688779	0.077256	0.790046	0.0653424	0.479162	0.0345036		0.687109	0.6706	0.667084
CAC1639	Hypothetical protein, CF-7 family	1.05509	0.0417082	0.797946	0.0666502	0.866995	0.0349212	1.37864	0.0614051	0.822605	0.215209	1.13599	0.140751		1.30666	1.0309	1.31026
CAC1640	Uncharacterized protein, YQCG B.subtilis homolog; CF-7 family	4.32824	0.292426	3.16273	0.281222	3.60537	0.16162	6.25647	0.80748	4.04308	0.801439	4.80953	0.108206		1.4455	1.27835	1.33399
CAC1641	Ankyrin repeats containing protein	2.05737	0.0947958	1.44838	0.0640752	1.8977	0.119045	1.63532	0.0677724	1.05872	0.274058	1.65158	0.182612		0.794858	0.730968	0.870308
CAC1642	Hypothetical protein, CF-7 family	0.690708	0.0133743	0.479595	0.0168282	0.642127	0.0177498	0.855381	0.0411803	0.723641	0.0924008	0.873197	0.0865395		1.23841	1.50886	1.35985
CAC1643	Hypothetical protein, CF-38 family	0.103246	0.0140918	0.0830762	0.00213995	0.0921364	0.00221332	0.0674015	0.00354926	0.0654347	0.00696266	0.0800016	0.00477533		0.652823	0.787647	0.868295
CAC1644	Hypothetical protein, CF-7 family	0.287472	0.00487463	0.234886	0.0153665	0.346446	0.0297918	0.265853	0.00987389	0.236914	0.0399468	0.23044	0.0151889		0.924796	1.00863	0.665154
CAC1645	Ankyrin repeats containing protein	0.198232	0.0174265	0.127278	0.00673144	0.243451	0.0262123	0.159455	0.0175937	0.175235	0.0859264	0.210109	0.0111589		0.804384	1.3768	0.863042
CAC1646	Hypothetical protein, CF-7 family	0.186196	0.00913731	0.14556	0.00340831	0.170927	0.0128527	0.163026	0.0263008	0.176483	0.058808	0.151428	0.00937582		0.875561	1.21244	0.885922
CAC1647	Hypothetical protein	0.0888911	0.00532749	0.0860563	0.00393826	0.0829312	0.010141	0.0825514	0.00656157	0.0820148	0.0159817	0.0772372	0.00183924		0.92868	0.953036	0.931341
CAC1648	Hypothetical protein, CF-7 family	0.51045	0.0312188	0.412168	0.0200803	0.505884	0.00741413	0.517782	0.0522238	0.435432	0.0479469	0.533618	0.0430645		1.01436	1.05644	1.05482
CAC1649	Hypothetical protein, CF-7 family. Related to CAC1969	0.0621447	0.000863728	0	0	0.0724195	0.00392843	0	0	0	0	0.0611743	0.00429591		0	NC	0.84472
CAC1650	Hypothetical protein, CF-38 family	0	0	0	0	0	0	0.060423	0.00952363	0	0	0	0		NC	NC	NC
CAC1651	Predicted GTPase with uncharacterized domain, ortholog of T.maritima (4980952)	1.02905	0.0625124	0.951215	0.235183	1.15782	0.0899286	1.00445	0.173601	0.891529	0.0683528	1.03604	0.164489		0.976101	0.937252	0.894821
CAC1652	Aspartate ammonia-lyase	2.06339	0.158209	1.76389	0.3606	2.50768	0.277138	3.52561	0.49251	3.91514	0.0796563	3.242	0.127023		1.70865	2.21961	1.29283
CAC1653	Predicted glycosyltransferases involved in cell wall biogenesis	0.100668	0.0413679	0.0678957	0.00815213	0	0	0.0847628	0.0117637	0.0938084	0.0183764	0.0723912	0.0127852		0.842	1.38165	NC
CAC1654	Zn-dependent metalloprotease, insulinase family	0.166144	0.00883581	0.168009	0.00690139	0.278146	0.00179319	0.212125	0.00395149	0.171503	0.0298828	0.238738	0.0206878		1.27676	1.02079	0.858319
CAC1655	bifunctional enzyme phosphoribosylformylglycinamidine (FGAM) synthase (synthetase domain/glutamine amidotransferase domain)	0.904457	0.40038	4.59078	2.20597	1.17904	0.302497	3.81561	0.508766	3.42699	1.95636	0.89098	0.482298		4.21868	0.746496	0.755684
CAC1656	Hypothetical protein, CF-39 family	2.25966	0.0987608	0.607411	0.41928	1.8801	0.802861	0.817862	0.0832181	2.9625	0.271992	1.16191	0.0454489		0.36194	4.87725	0.618007
CAC1657	Uncharacterized conserved protein, yisX B.subtilis ortholog	0.248634	0.0103843	0.220746	0.0273329	0.246483	0.00561275	0.203927	0.024071	0.229085	0.0353185	0.183237	0.0112282		0.820191	1.03778	0.743407
CAC1658	Phospholipase D family protein	1.48875	0.0578081	1.2489	0.124097	1.46304	0.0334005	1.60968	0.206051	1.67981	0.0777455	1.37024	0.153048		1.08123	1.34503	0.936574
CAC1659	Predicted membrane protein	0	0	0	0	0	0	0	0	0	0	0	0		NC	NC	NC
CAC1660	Butyrate kinase, buk	0.12841	0.0284306	0.106346	0.0184101	0.176268	0.00767153	0	0	0	0	0.118798	0.0257237		0	0	0.673961
CAC1661	Predicted secreted nucleic acid binding protein	0.693084	0.0238146	0.468258	0.0248747	0.900355	0.031864	0.496953	0.0208478	0.657006	0.0650164	0.88784	0.0430038		0.717018	1.40308	0.9861
CAC1662	Hypothetical protein	0.150519	0.0178466	0.164785	0.00660885	0.150934	0.0135075	0.10453	0.0106237	0.13075	0.0212596	0.140683	0.0169018		0.694465	0.793456	0.93208
CAC1663	Hypothetical protein	0.140779	0.0140252	0.173174	0.0136271	0.161635	0.0164623	0.114232	0.00319987	0.115573	0.0129533	0.137163	0.00245264		0.81143	0.66738	0.8486
CAC1664	Glycogen phosphorylase	0.174273	0.0107738	0.148963	0.02993	0.0932527	0.00725383	0	0	0.305313	0.171568	0.169434	0.109028		0	2.04958	1.81693
CAC1665	Predicted amidohydrolase	0.49334	0.02144	0.525008	0.0923104	0.318408	0.0505313	0.860485	0.254325	0.608809	0.0618267	0.504626	0.0226271		1.7442	1.15962	1.58484
CAC1666	Predicted membrane protein	1.36571	0.061041	0.548007	0.145112	0.476173	0.172841	1.19589	0.592346	0.367306	0.0746186	0.65241	0.0345268		0.875655	0.670259	1.37011
CAC1667	HD family hydrolase, diverged	0.809058	0.0241327	0.341135	0.0742343	0.297732	0.109951	0.41612	0.207487	0.141697	0.0208909	0.243461	0.0116957		0.514326	0.415371	0.817718
CAC1668	Transcriptional regulator, AcrR family	1.71001	0.0439962	0.606052	0.0985468	0.51796	0.203906	1.49596	0.692214	0.394187	0.045309	0.801998	0.0438319		0.874829	0.650418	1.54838
CAC1669	Carbon starvation protein	0.280253	0.0311558	2.67356	0.49618	0.32706	0.10781	0.0683186	0.0201879	0.281133	0.0716049	0.139172	0.0387764		0.243775	0.105153	0.425525
CAC1670	Response regulator (CheY-like receiver domain and DNA-binding HTH domain)	0.256094	0.0094787	0.221291	0.0128125	0.186013	0.0343153	0.183859	0.0125504	0.145612	0.0303316	0.178775	0.0182559		0.717934	0.65801	0.961089
CAC1671	Predicted ATPase related to the helicase subunit of the Holliday junction resolvase	0.601663	0.0141335	0.572581	0.0462231	0.475406	0.0704604	0.731338	0.0829648	0.560869	0.125424	0.788901	0.081665		1.21553	0.979545	1.65943
CAC1672	Rad3-related DNA helicase	0.630277	0.0445612	0.612816	0.048407	0.493039	0.0808979	0.789494	0.0423868	0.559593	0.0952372	0.874744	0.0702895		1.25261	0.91315	1.77419
CAC1673	Glutamine 2-oxoglutarate aminotransferase (NADH dependent), gltA	16.2062	0.393553	13.9892	3.35042	19.8308	7.0843	14.764	2.39939	13.2714	7.44935	11.2324	1.39714		0.911011	0.948689	0.566414
CAC1674	Glutamine 2-oxoglutarate aminotransferase (NADH dependent), gltB	52.8407	2.09129	34.6676	10.7658	50.8282	14.4379	29.1864	4.38964	19.9985	10.2856	34.5303	1.39439		0.552347	0.576862	0.679354
CAC1675	Predicted transcriptional regulator (HTH winged helix type)	0.910653	0.176877	0.973123	0.175908	1.47029	0.291141	0.584388	0.218642	0.396782	0.0556461	0.479859	0.0637251		0.641724	0.407741	0.32637
CAC1676	Uncharacterized conserved protein	0.0688045	0.00419778	0.11367	0.0152311	0.0819846	0.00372204	0.0911702	0.0239752	0.127276	0.0353929	0.0761295	0.00259897		1.32506	1.1197	0.928584
CAC1677	Predicted permease	0.078066	0.00417651	0.121124	0.0168796	0.0865642	0.0151525	0	0	0.0821314	0.00429729	0.0751968	0.00354391		0	0.678079	0.868683
CAC1678	Alanyl-tRNA synthetase	0.716775	0.0327777	0.948438	0.110151	0.785716	0.215337	1.68946	0.272238	1.25957	0.203893	1.4187	0.0905777		2.35704	1.32804	1.80561
CAC1679	Hypothetical protein	33.0366	0.498882	16.3487	1.01362	28.0527	1.79775	29.4147	2.26606	43.0248	5.23493	36.5068	5.25375		0.890369	2.63169	1.30136
CAC1680	Predicted endonuclease involved in recombination	14.1612	1.17177	8.11095	0.69427	15.1428	1.48357	4.66964	1.08262	6.11753	0.693597	5.50488	1.72372		0.329749	0.754231	0.363532
CAC1681	Hypothetical protein	2.14293	0.0696795	1.1266	0.0599405	2.0957	0.0400156	1.50824	0.063652	1.10116	0.175001	1.73852	0.126736		0.703821	0.977416	0.829565
CAC1682	Ferric uptake regulation protein	7.77185	0.182595	3.84557	0.23427	6.48057	0.177982	8.03049	0.46888	4.99243	0.928247	8.34324	0.307866		1.03328	1.29823	1.28742
CAC1683	Predicted metal-dependent hydrolase of metallo-beta-lactamase superfamily	4.89794	0.153247	2.89943	0.214824	4.66576	0.266058	4.82657	0.12288	3.36073	0.143095	4.86133	0.196808		0.985428	1.1591	1.04192
CAC1684	TYPA/BIPA type GTPase	2.67642	0.517938	2.95834	1.01894	1.55214	0.306933	6.31272	0.428389	9.50746	1.81257	2.3994	0.277552		2.35864	3.21378	1.54586
CAC1685	Uncharacterized protein from YceG family	1.88024	0.0301106	1.90221	0.659895	1.54365	0.18133	3.37769	0.497246	3.56041	0.556064	1.58404	0.128144		1.79642	1.87172	1.02616
CAC1686	S-adenosylmethionine-dependent methyltransferase	1.94104	0.108315	1.93883	0.719304	1.57687	0.188569	3.34049	0.424726	2.81042	0.357971	1.48342	0.0511373		1.72098	1.44955	0.940732
CAC1687	Collagenase family protease	1.85417	0.0494011	1.83444	0.609696	1.63808	0.124517	2.54663	0.259751	1.82824	0.232074	1.112	0.0961671		1.37346	0.996617	0.678841
CAC1688	Penicillin-binding protein	0	0	0	0	0	0	0	0	0	0	0	0		NC	NC	NC
CAC1689	DNA-dependent RNA polymerase sigma subunit	0.102708	0.00849304	0.157923	0.0409455	0.110815	0.0145875	0.118035	0.0103595	0.700904	0.405386	0.0910232	0.006548		1.14923	4.43828	0.821401
CAC1690	PilT ATPase involved in pili biogenesis	1.87043	0.0628732	2.83766	0.33225	1.61716	0.33359	1.48848	0.0823513	1.94433	0.451652	1.7527	0.174817		0.795794	0.685191	1.08381
CAC1691	Predicted glycosyltransferase	3.97276	0.027624	4.85967	0.394055	3.65859	0.337299	2.03905	0.0410119	2.32569	0.166376	1.71782	0.292968		0.513259	0.47857	0.46953
CAC1692	Cell division protein, ftsA	1.28436	0.10721	1.15643	0.291253	1.45743	0.174366	1.14959	0.150317	0.888167	0.0592359	1.1532	0.276289		0.895063	0.768026	0.791257
CAC1693	Cell division GTPase FtsZ	59.3559	2.37541	37.8335	5.27798	43.0993	1.20318	36.23	1.18463	27.7593	0.702636	43.1785	1.60206		0.610385	0.733725	1.00184
CAC1694	Sigma factor E processing enzyme, SpoIIGA	0	0	0	0	0	0	0	0	0.075307	0.0170979	0	0		NC	NC	NC
CAC1695	DNA-dependent RNA polymerase sigma subunit	0.101713	0.0048178	0.155219	0.00820862	0.104593	0.00960593	0.105239	0.0140059	2.07131	1.97184	0.0729956	0.00560029		1.03466	13.3445	0.697903
CAC1696	Specialized DNA-dependent RNA polymerase sigma subunit	0.0767891	0.000889697	0.116889	0.00896016	0.0784919	0.00637114	0.0727372	0.00642718	0.812575	0.735578	0.0608968	0.00243027		0.947234	6.95167	0.775836
CAC1697	Uncharacterized conserved protein, YMXH B.subtilis homolog	0	0	0.0642761	0.00227986	0	0	0	0	0.169998	0.132398	0	0		NC	2.64481	NC
CAC1698	Uncharacterized conserved protein, YTCG B.subtilis ortholog	0.930101	0.282075	0.527487	0.0302676	0.669048	0.126844	0.604629	0.0952129	0.458672	0.227199	0.626441	0.0913695		0.650069	0.869542	0.936318
CAC1699	Uncharacterized protein, YfiH family	11.5638	3.02647	5.61444	1.90237	1.56169	0.927229	7.926	0.44028	7.03825	1.56159	0.899462	0.0762123		0.685418	1.2536	0.575955
CAC1700	Response regulator (CheY-like receiver domain and DNA-binding HTH domain)	12.0757	2.20006	8.53152	2.63015	2.39419	1.29592	11.6389	1.33408	12.9078	2.68293	1.889	0.0694359		0.963833	1.51295	0.788991
CAC1701	Sensory histidine kinase (with HAMP and PAS domains)	2.4955	0.318393	1.7871	0.540142	0.523939	0.282509	1.70875	0.315414	1.9886	0.44822	0.296632	0.0332559		0.684735	1.11276	0.566158
CAC1702	Hypothetical protein	0.425405	0.0557859	0.247274	0.152541	0	0	0.148632	0.0425398	0.588749	0.285628	0	0		0.34939	2.38096	NC
CAC1703	Methyl-accepting chemotaxis protein (fragment)	0.536276	0.0446912	0.286018	0.181664	0	0	0.150318	0.0432815	0.651546	0.334599	0	0		0.2803	2.27799	NC
CAC1704	Hypothetical protein	0.119033	0.0123444	0.1026	0.0526303	0	0	0	0	0.0596819	0.0159771	0	0		0	0.581697	NC
CAC1705	Periplasmic phosphate-binding protein	77.733	1.59363	74.0703	9.57285	0.268455	0.0895577	74.4615	5.2993	83.0644	6.11639	0.479382	0.387041		0.957914	1.12143	1.7857
CAC1706	Phosphate permease	9.09751	0.327404	13.3632	3.3945	0.0836528	0.027936	4.28998	0.695956	6.01289	1.04618	0.0581613	0.0146155		0.471555	0.449959	0.69527
CAC1707	Permease component of ATP-dependent phosphate uptake system	18.8184	0.220783	25.3544	4.95441	0.0933184	0.0142653	16.643	3.83307	29.7644	9.23411	0.0839134	0.0362182		0.884398	1.17393	0.899216
CAC1708	ATPase component of ABC-type phosphate transport system	46.665	0.298011	64	1.23426	0.130353	0.0124308	42.4766	8.10319	73.2079	19.409	0.216791	0.129651		0.910244	1.14387	1.66311
CAC1709	Phosphate uptake regulator	10.0398	0.577552	14.036	8.39994	0.11762	0.0230796	12.3963	2.63829	18.9932	3.48149	0.108121	0.0446788		1.23471	1.35318	0.919235
CAC1710	Fe-S oxidoreductase, related to NifB/MoaA family with PDZ N-terminal domain	2.56798	0.258452	4.68181	2.23816	1.87827	0.121994	5.30368	1.00464	7.68266	1.28846	2.74071	0.474746		2.06531	1.64096	1.45917
CAC1711	Predicted GTPase	2.49524	0.176034	3.88099	1.6854	2.48666	0.181459	5.12981	0.73259	5.0233	0.396709	3.20759	0.670631		2.05584	1.29433	1.28992
CAC1712	Glycerol 3-phosphate dehydrogenase	0.529894	0.0269177	1.14696	0.124283	0.528716	0.0196265	0.8827	0.115287	0.813566	0.102753	0.74572	0.154051		1.66581	0.709325	1.41044
CAC1713	Coat morphogenesis sporulation protein spoIVA	2.06931	0.151726	2.4854	0.608548	1.7498	0.0946912	2.74054	0.266542	5.53308	2.58648	2.47903	0.322689		1.32438	2.22624	1.41675
CAC1714	L-asparaginase	0.410905	0.0166993	0.651406	0.206578	0.404691	0.0160843	0.543713	0.0556377	0.637851	0.207732	0.362201	0.0819425		1.32321	0.979192	0.895005
CAC1715	PLP-dependent aminotransferase	0.429808	0.0305274	0.749611	0.249945	0.413846	0.00767873	0.838847	0.0641877	1.15008	0.448033	0.540848	0.1139		1.95168	1.53423	1.30688
CAC1716	Uncharacterized stress-induced protein, YicC family	2.42257	0.0385873	1.6795	0.225174	2.04706	0.173844	1.29148	0.0789182	1.0594	0.191766	1.36304	0.0572864		0.533103	0.630782	0.665856
CAC1717	Uncharacterized conserved protein, YLOA ortholog	1.73566	0.0365246	1.27594	0.0949731	1.41002	0.16773	1.07192	0.0391495	1.09513	0.144747	1.39251	0.266086		0.617588	0.858294	0.987579
CAC1718	Guanylate kinase, YLOD B.subtilis ortholog	3.25889	0.154107	2.50355	0.171028	2.6565	0.215216	2.72951	0.12308	2.33543	0.301603	2.76225	0.34073		0.837557	0.932847	1.03981
CAC1719	RNA polymerase-associated protein RpoZ, omega subunit (YLOH B.subtilis ortholog)	2.34288	0.307897	1.83849	0.145715	2.0464	0.100248	3.67954	0.329153	3.62044	0.64081	3.26738	0.238987		1.57052	1.96925	1.59665
CAC1720	Flavoprotein involved in panthothenate metabolism, YLOI B.subtilis ortholog	6.55811	0.88328	4.45336	0.419723	5.37713	0.320372	5.03329	0.366578	3.73724	0.601672	5.17657	0.554328		0.767491	0.839196	0.962702
CAC1721	Primosomal protein N', superfamily II helicase	0.191977	0.0051826	0.261583	0.018527	0.210545	0.00624516	0.241111	0.0313315	0.246022	0.0180122	0.27913	0.0684694		1.25593	0.940512	1.32575
CAC1722	N-formylmethionyl-tRNA deformylase	1.66934	0.0614684	2.09539	0.310962	1.72729	0.136721	2.25388	0.119197	2.40945	0.187814	1.958	0.135681		1.35016	1.14988	1.13356
CAC1723	Methionyl-tRNA formyltransferase	1.21408	0.0153083	1.51721	0.212672	1.30149	0.112349	1.30197	0.0875969	1.96366	0.312334	1.35278	0.168381		1.0724	1.29426	1.03941
CAC1724	Predicted metal-dependent peptidase	1.61308	0.176466	1.87503	0.333065	1.61209	0.0449054	1.81735	0.126643	2.25511	0.382051	1.8212	0.128491		1.12663	1.20271	1.12971
CAC1725	Predicted rRNA methylase, SUN family	0.907766	0.0675263	1.07761	0.106845	0.986649	0.0146105	0.964182	0.0691675	1.11039	0.183131	1.02954	0.0828645		1.06215	1.03042	1.04348
CAC1726	Predicted Fe-S-cluster redox enzyme, YLON B.subtilis ortholog	1.63411	0.0685068	2.17627	0.225003	1.77108	0.0440001	1.94469	0.198693	2.66162	0.201717	2.15343	0.28257		1.19006	1.22302	1.21589
CAC1727	Protein serine/threonine phosphatases, PP2C family (YLOO B.subtilis ortholog)	2.4292	0.157312	2.67749	0.238638	2.64865	0.193394	1.96274	0.396633	2.764	0.375465	2.60948	0.378861		0.80798	1.03231	0.985212
CAC1728	Serine/threonine protein kinase, Pkn2 family (YLOP B.subtilis ortholog)	1.39401	0.0753921	1.55162	0.0665023	1.41016	0.0842851	0.752698	0.151491	1.02502	0.187306	1.04833	0.125392		0.539951	0.66061	0.74341
CAC1729	Predicted GTPase (YLOQ B.subtilis ortholog)	0.89352	0.0347516	0.846828	0.0866644	0.772055	0.0709063	0.399124	0.0736459	0.492833	0.026796	0.544499	0.0544089		0.446687	0.581975	0.705259
CAC1730	Pentose-5-phosphate-3-epimerase, YLOR B.subtilis ortholog	1.70308	0.052279	1.69789	0.10993	1.55225	0.0565909	1.20909	0.257345	1.45708	0.0926862	1.66376	0.127801		0.709946	0.858169	1.07183
CAC1731	Predicted nucleotide-binding protein, YLOS B.subtilis ortholog	0.641052	0.0604499	0.561048	0.0539539	0.554195	0.0474729	0.291113	0.0205693	0.342451	0.0420574	0.341709	0.0319183		0.454118	0.610378	0.616586
CAC1732	Hypothetical protein	0.16232	0.00851113	0.170424	0.0193823	0.159716	0.0230702	0.0912177	0.00886819	0.107138	0.00875035	0.102901	0.00792052		0.561963	0.628653	0.644276
CAC1733	Ribosomal protein L28	11.8581	0.704216	6.85912	0.56881	6.94512	1.23485	10.642	1.72112	9.64862	1.87061	12.3421	1.52756		0.897447	1.40669	1.77709
CAC1734	Uncharacterized, alkaline shock induced protein	2.6732	0.179955	2.78356	0.28948	2.3977	0.0966311	3.10029	0.178402	2.67906	0.403915	2.10206	0.0938974		1.15977	0.962456	0.876697
CAC1735	Predicted kinase related to hydroxyacetone kinase, YLOV ortholog	14.415	0.337863	10.0284	0.216148	11.0891	1.00604	10.4342	0.4176	9.77988	1.90452	10.0142	0.906527		0.723844	0.975219	0.903066
CAC1736	RecG helicase	2.14714	0.169835	0.879271	0.0970298	1.4906	0.073756	1.6954	0.215915	0.659223	0.213767	1.69791	0.15889		0.789609	0.749738	1.13908
CAC1737	N6-adenine-specific methylase	0.793431	0.137554	0.405483	0.0412035	0.655549	0.106612	0.897779	0.112	0.430268	0.0460826	0.748676	0.105049		1.13151	1.06112	1.14206
CAC1738	Phosphopantetheine adenylyltransferase	1.34541	0.212351	0.712236	0.0208052	1.61732	0.414298	1.36347	0.0684224	0.920555	0.140926	1.66622	0.362511		1.01342	1.29249	1.03024
CAC1739	Uncharacterized conserved protein (coiled-coil)	3.22113	0.477203	1.70341	0.104285	4.02265	0.807768	3.19405	0.188448	1.69347	0.312729	3.94235	0.761852		0.991592	0.994164	0.980038
CAC1740	Uncharcaterized membrane protein, YLBJ B.subtilis homolog	0.569913	0.0214607	0.440243	0.0803853	0.340319	0.0268059	0.373866	0.0219588	0.421432	0.0654947	0.5046	0.0357319		0.656005	0.957272	1.48273
CAC1741	Uncharacterized conserved protein, YLBM B.subtilis ortholog	0.477428	0.0225109	0.307576	0.0418174	0.275314	0.0108902	0.277116	0.0294906	0.373687	0.0498164	0.378271	0.0632723		0.580435	1.21494	1.37396
CAC1742	Phosphotransacetylase	4.94905	0.235825	6.37532	1.10772	5.90885	0.250537	5.71497	0.293362	8.56735	1.89628	7.82741	1.20474		1.15476	1.34383	1.32469
CAC1743	Acetate kinase	13.6241	0.386452	16.2604	3.02269	14.0156	1.70831	13.0317	0.811558	26.6003	4.9279	22.6807	3.04606		0.956519	1.63589	1.61825
CAC1744	Predicted Zn-finger-like protein, possible nucleic acid binding	5.34783	1.08815	5.38947	0.615872	6.00413	0.510804	4.54408	0.0325959	5.45188	0.35322	5.28325	0.759252		0.849706	1.01158	0.879936
CAC1745	Ribosomal protein L32	3.48749	0.322406	4.0878	0.517813	4.5467	0.281204	6.8558	0.279255	6.72805	0.294288	4.96866	0.488601		1.96583	1.64588	1.09281
CAC1746	Fatty acid/phospholipid biosynthesis enzyme	8.34393	0.290707	11.7325	2.1743	10.5667	1.37986	12.5996	0.303322	13.0677	1.26451	9.35797	1.93775		1.51003	1.1138	0.885612
CAC1747	Acyl carrier protein, ACP	4.55705	0.668526	4.0048	0.474807	4.12357	0.987624	3.91891	0.666693	1.84081	0.154686	2.57386	0.464156		0.859967	0.459652	0.624183
CAC1748	DsRNA-specific ribonuclease III	1.53616	0.163976	2.32809	0.477719	1.26433	0.171962	3.08061	0.663505	3.56102	0.333579	1.47775	0.0808991		2.0054	1.52959	1.1688
CAC1749	BioB/LipA-like protein	2.44223	0.101513	3.04685	0.373114	2.2719	0.225852	3.2689	0.377242	3.73779	0.387817	2.19183	0.22074		1.33849	1.22677	0.964753
CAC1750	SpoVS-related protein	0.328042	0.00216303	0.373212	0.0468587	0.196422	0.0104915	0.232712	0.027376	0.845183	0.479202	0.187138	0.0034097		0.709396	2.26462	0.952738
CAC1751	Chromosome segregation SMC protein, ATPase	3.42792	0.115722	3.11383	0.179326	3.11635	0.21594	2.7398	0.038731	5.48175	1.78837	2.20905	0.224591		0.799259	1.76045	0.708857
CAC1752	Signal recognition particle GTPase, FtsY	0.4315	0.0302557	0.431914	0.0265343	0.420219	0.028522	0.248931	0.0261025	0.269031	0.0412083	0.168433	0.0283398		0.576898	0.622882	0.400822
CAC1753	Uncharacterized conserved protein, YLXM B.subtilis ortholog	2.92713	0.570037	1.48304	0.0950125	1.9589	0.0226284	1.99617	0.290337	1.24374	0.0647961	1.91783	0.0412788		0.681955	0.838642	0.979038
CAC1754	Signal recognition particle GTPase Ffh	1.94381	0.309855	1.05011	0.176262	1.82936	0.18991	1.12238	0.0645153	0.696381	0.0482678	1.28521	0.240184		0.577412	0.663151	0.702545
CAC1755	Ribosomal protein S16	14.3044	0.139964	8.05745	0.266491	9.84068	0.812673	10.3718	1.07553	5.24936	0.400413	10.2222	1.22321		0.725081	0.651491	1.03877
CAC1756	Predicted nucleic acid binding protein, containing KH domain	36.0739	0.949343	23.6203	0.573509	26.0967	1.33724	23.023	1.49614	11.1733	1.50472	23.7358	1.99755		0.638217	0.473036	0.909531
CAC1757	RimM protein, required for 16S rRNA processing	2.28098	0.285101	0.698122	0.0786147	2.06752	0.556373	1.6988	0.340797	0.653008	0.105946	1.70691	0.508892		0.744768	0.935378	0.825585
CAC1758	TRNA-(guanine-N1)-methyltransferase, TrmD	2.04512	0.272535	0.628193	0.0721129	2.11325	0.573488	1.23191	0.170643	0.599153	0.0682649	1.17675	0.331843		0.602365	0.953772	0.556843
CAC1759	Ribosomal protein L19	26.6882	0.95427	10.1596	0.601088	13.8178	1.1395	7.29737	0.968614	5.60526	1.52397	12.1832	2.32285		0.27343	0.551722	0.881706
CAC1760	Signal peptidase I	0.601389	0.0609603	0.414021	0.0350708	0.594847	0.0498834	0.462862	0.0442688	0.361988	0.0836883	0.371991	0.0787151		0.769655	0.874322	0.625356
CAC1761	Predicted GTPase, YLQF B.subtilis ortholog	0.644992	0.0305679	0.414789	0.0232434	0.655166	0.0845763	0.521778	0.0206895	0.43609	0.136669	0.389114	0.0748484		0.808968	1.05135	0.593917
CAC1762	Ribonuclease HII	0.137134	0.0150487	0.116317	0.0102593	0.135003	0.0113537	0.0671177	0.00352322	0	0	0.0670493	0.00215384		0.489431	0	0.49665
CAC1763	Predicted endonuclease	0.120143	0.00388126	0.117015	0.0092279	0.148584	0.0173254	0.115368	0.0132635	0.105825	0.0173108	0.132134	0.00658579		0.96025	0.904368	0.889287
CAC1764	Predicted glutamine amidotransferase	0.31198	0.0715898	0.201982	0.00416457	0.345566	0.0547704	0.17151	0.0381058	0.101609	0.0118752	0.146704	0.00202772		0.549746	0.503059	0.424533
CAC1765	ATPase, possible competence protein ComM	0.0734681	0.00235458	0	0	0.0795923	0.0132047	0	0	0.0581399	0.0153338	0	0		0	NC	0
CAC1766	Predicted sigma factor	0.335035	0.0339426	0.11793	0.0071066	0.0750555	0.010447	0.0652262	0.00843766	0.0906686	0.00517261	0.0686953	0.00545314		0.194685	0.768834	0.91526
CAC1767	Hypothetical protein	2.84933	0.222049	2.1272	0.140428	1.14034	0.1317	2.28666	0.399674	2.75238	0.605274	1.31194	0.209304		0.802525	1.2939	1.15048
CAC1768	Uncharacterized conserved protein, TraB family	0.810609	0.0367316	0.806203	0.124711	0.351341	0.0848146	0.0914268	0.0267893	0.36158	0.124309	0.42239	0.163012		0.112788	0.448497	1.20222
CAC1769	ComM fragment, containing P-loop (fragment)	0	0	0	0	0	0	0	0	0	0	0	0		NC	NC	NC
CAC1770	RNA polymerase sigma factor, SigK-like	0.0859305	0.00413698	0.0856827	0.00635153	0.0633841	0.00621048	0.0593722	0.00544022	0.0577406	0.00506431	0.0585277	0.00241237		0.690933	0.673889	0.923381
CAC1771	Uncharacterized protein, ykrI B.subtilis homolog	0.0741724	0.00142841	0.0798644	0.00316148	0.0633118	0.00466675	0	0	0	0	0.0644588	0.00752654		0	0	1.01812
CAC1772	Levansucrase	0.148545	0.00218362	0.0929518	0.00108782	0.0773407	0.00506557	0.0690692	0.000280366	0.0786071	0.00102605	0.0790636	0.00542112		0.464973	0.845675	1.02228
CAC1773	Levanase	0.114028	0.00772556	0.0877467	0.00213336	0.0737645	0.00222856	0	0	0.0634102	0.000834308	0.0628783	0.00271532		0	0.72265	0.852419
CAC1774	Levansucrase	0.17071	0.0204727	0.135058	0.0068762	0.102959	0.0117843	0.0868277	0.000806048	0.0959978	0.000594492	0.0942282	0.00278512		0.508626	0.710789	0.9152
CAC1775	Predicted membrane protein	5.5282	0.366401	8.37617	1.20565	0.96353	0.247108	0.20373	0.0964507	10.5544	3.25635	0.632425	0.252668		0.0368529	1.26005	0.656362
CAC1776	HAD superfamily hydrolase	0.876871	0.190803	0.608192	0.126035	0.915386	0.152548	0.295014	0.0543451	0.82126	0.111944	0.436296	0.0521081		0.33644	1.35033	0.476625
CAC1777	Nudix (MutT-like) hydrolase	0.829517	0.0523421	0.485257	0.0705601	0.981954	0.0891661	0.524986	0.0143771	0.925808	0.210723	0.710021	0.0637416		0.632882	1.90787	0.723069
CAC1778	Amidase from nicotinamidase family	2.16413	0.125187	1.35131	0.214269	2.86564	0.158659	1.20028	0.0283741	1.25825	0.221294	1.56631	0.157652		0.554624	0.931134	0.546582
CAC1779	Hypothetical protein	0.0867878	0.00161084	0.0828526	0.00320984	0.100601	0.0198599	0.0835265	0.00930615	0	0	0.0828634	0.00870265		0.962421	0	0.823688
CAC1780	Nicotinic acid phosphoribosyltransferase	0.23064	0.0153923	0.207986	0.0150551	0.300938	0.0921832	0.45533	0.0796045	0.145646	0.0630577	0.307253	0.0229828		1.9742	0.700268	1.02098
CAC1781	Predicted nucleotidyltransferase	0.149759	0.00860929	0.123435	0.00500255	0.157842	0.0417491	0.18243	0.0336579	0.0716568	0.0109178	0.168543	0.0313894		1.21815	0.580523	1.06779
CAC1782	NH(3)-dependent NAD(+) synthase (nadE) fused to amidohydrolase domain	0.0743856	0.00580746	0.0680433	0.00407719	0.0750213	0.0164645	0.0668738	0.0116112	0	0	0.0611657	0.00118666		0.899015	0	0.815311
CAC1783	Proton/sodium-glutamate symport protein	1.71785	0.0854792	0.96546	0.10023	1.9226	0.237092	0.668359	0.167391	0.257208	0.0550055	0.578663	0.0243103		0.389067	0.26641	0.300979
CAC1784	DNA uptake protein	0.0755757	0.00325437	0.0640027	0.00326171	0.0729361	0.0032701	0	0	0.0583037	0.0034056	0	0		0	0.910958	0
CAC1785	Topoisomerase I	1.8655	0.130761	1.82812	0.0527054	2.72268	0.361353	2.74976	0.339462	3.74749	0.18591	3.2515	0.365921		1.474	2.04992	1.19423
CAC1786	Transcriptional regulator, CodY B.subtilis ortholog	2.44236	0.145257	2.89748	0.263658	2.54468	0.504458	1.44989	0.459094	2.13958	0.467646	3.38725	0.255015		0.593645	0.738428	1.33111
CAC1787	Ribosomal protein S2	10.1437	0.116919	11.5383	0.231554	11.4365	1.83522	11.1485	1.87002	13.2061	1.20266	13.0147	0.646072		1.09906	1.14454	1.13799
CAC1788	Translation elongation factor Ts	16.357	1.00124	15.8006	0.406432	18.8488	1.91833	13.0685	2.26879	13.48	1.09993	14.5604	0.996059		0.798957	0.853128	0.772483
CAC1789	Uridylate kinase	9.09463	0.187031	11.488	0.668182	10.8625	0.350717	7.90724	1.34024	12.8018	2.66054	8.4532	0.68432		0.869441	1.11436	0.778202
CAC1790	Ribosome recycling factor	11.8156	0.114808	14.9597	0.817778	12.9201	0.448242	7.71489	1.12256	16.7534	3.95854	9.83052	1.23077		0.652943	1.1199	0.760869
CAC1791	Undecaprenyl pyrophosphate synthase	1.14298	0.0917625	1.11571	0.0176025	1.26114	0.0494267	1.13881	0.160743	0.780349	0.125606	0.892279	0.0865655		0.996347	0.699421	0.707517
CAC1792	CDP-diglyceride synthetase	0.532404	0.0318646	0.46259	0.0377032	0.611105	0.0105512	0.343771	0.0850054	0.237988	0.0445363	0.280636	0.0215824		0.645695	0.514468	0.459227
CAC1793	P-loop ATPase domain fused to LexA-like protein	1.73697	0.231056	1.63653	0.0836568	2.14526	0.15877	1.85428	0.331784	1.34901	0.156595	1.43377	0.11352		1.06754	0.824314	0.668345
CAC1794	Predicted permease	0	0	0	0	0	0	0	0	0	0	0	0		NC	NC	NC
CAC1795	1-deoxy-D-xylulose 5-phosphate reductoisomerase	2.80962	0.111286	2.60764	0.508802	1.91778	0.205584	3.11216	0.712398	2.72087	0.365908	2.5861	0.266302		1.10768	1.04342	1.34848
CAC1796	Predicted membrane-associated Zn-dependent protease	4.2324	0.327974	3.16467	0.853345	2.72369	0.275713	4.58424	0.8224	2.34914	0.30004	3.55279	0.399292		1.08313	0.742301	1.3044
CAC1797	GcpE protein	3.93352	0.102218	2.86656	0.681547	3.07745	0.365035	5.35863	0.873111	2.99134	0.726918	4.41202	0.0491977		1.3623	1.04353	1.43366
CAC1798	Uncharacterized protein, YhbC family	7.22582	0.461312	6.01962	0.195975	6.25018	0.313532	6.39256	0.68901	6.68327	1.64537	6.18256	1.22057		0.884683	1.11025	0.989182
CAC1799	Transcription terminator NusA	3.25769	0.0697917	3.24199	0.194497	2.7988	0.111821	3.89103	0.363364	4.07639	0.755835	3.30006	0.660781		1.19441	1.25737	1.1791
CAC1800	Uncharacterized conserved protein, YLXR B.subtilis homolog	3.01691	0.263366	2.79182	0.034517	3.20533	0.169618	4.46488	0.378712	4.30956	0.957308	3.37595	0.444477		1.47995	1.54364	1.05323
CAC1801	Possibly nucleic acid binding protein similar to ribosomal protein HS6-type, YLXQ B.subtilis ortholog	2.36499	0.15702	2.43129	0.0874306	2.48307	0.1834	2.28974	0.244455	2.54277	0.610398	2.03276	0.256884		0.968179	1.04585	0.818644
CAC1802	Translation IF2, GTPase	1.24842	0.0547904	1.14364	0.137793	1.03936	0.027673	0.888423	0.0921703	0.893909	0.214058	0.859493	0.0766536		0.711636	0.781637	0.826946
CAC1803	Ribosome-binding factor A	2.79484	0.152049	2.40285	0.121583	2.69397	0.079542	2.81149	0.284756	2.49533	0.459679	2.6329	0.238546		1.00596	1.03849	0.977333
CAC1804	Exopolyphosphatase family protein	4.17787	0.174459	3.21474	0.1681	4.13235	0.178055	4.12944	0.346069	4.66594	1.08867	3.94751	0.343965		0.98841	1.45142	0.955269
CAC1805	Pseudouridine synthase	2.17232	0.12091	2.41402	0.0612206	2.1547	0.19125	2.78714	0.339161	2.52984	0.568533	2.01999	0.310299		1.28303	1.04798	0.937479
CAC1806	Riboflavin kinase/FAD synthase	0.744	0.02738	0.726669	0.0697733	0.832735	0.029249	0.578089	0.0814995	0.42882	0.0307964	0.46333	0.0608022		0.777002	0.590117	0.556396
CAC1807	Ribosomal Protein S15	6.82317	1.04362	9.01259	0.995561	4.89253	0.937333	8.54653	0.759918	8.2555	0.936034	7.11801	0.634933		1.25258	0.915996	1.45487
CAC1808	Polyribonucleotide nucleotidyltransferase	5.96292	0.226156	8.31471	1.3607	5.06213	0.170491	8.63324	0.784611	8.71251	1.02729	4.94712	0.725131		1.44782	1.04784	0.977281
CAC1809	Uncharacterized conserved protein, YLMC B.subtilis ortholog	0.673645	0.0192392	1.34886	0.154717	0.86728	0.102704	0.746872	0.0454929	0.972652	0.210121	0.515451	0.124397		1.1087	0.721094	0.59433
CAC1810	Aspartokinase	2.71396	0.105138	4.17266	0.513182	2.8282	0.128327	3.00336	0.159146	3.72224	0.869067	1.98966	0.127374		1.10663	0.892055	0.703507
CAC1811	Periplasmic serine protease, YMFB B.subtilis ortholog	1.62386	0.0213052	2.32075	0.0726412	1.97598	0.158404	1.11847	0.110813	1.23081	0.270606	1.05137	0.133455		0.688775	0.530352	0.532074
CAC1812	Sporulation protein SpoIIIE, DNA segregation ATPase	0.724293	0.0111933	1.12881	0.0540328	0.910444	0.0707692	0.691558	0.0946896	0.564281	0.0267272	0.690148	0.0930369		0.954805	0.49989	0.758035
CAC1813	Predicted Fe-S oxidoreductase	4.04031	0.227657	4.39991	0.219363	4.07274	0.0965696	4.03912	0.509308	4.6951	0.674038	3.18688	0.452597		0.999707	1.06709	0.78249
CAC1814	Phosphatidylglycerophosphate synthase	0.601094	0.0937949	0.628016	0.0149609	0.655781	0.0127003	0.448911	0.0339798	0.433281	0.112526	0.382036	0.0681915		0.746822	0.68992	0.582566
CAC1815	RECA recombinase, ATPase	6.04915	0.0776121	5.12289	0.490604	7.06651	0.690152	7.27335	0.488135	8.53257	2.11634	5.65342	0.333634		1.20237	1.66558	0.80003
CAC1816	HD superfamily hydrolase, YMDA B.subtilis ortholog	18.3466	2.30916	14.6522	2.08867	19.853	1.16178	20.6586	1.32258	16.5443	2.40776	21.0678	1.63613		1.12602	1.12913	1.06119
CAC1817	Stage V sporulation protein, spoVS	6.81236	0.222037	7.49087	0.816726	8.29103	0.782973	2.6573	1.83196	4.85652	0.250458	5.0941	1.16698		0.390071	0.648326	0.614411
CAC1818	Conserved membrane protein, possible 4-hydroxybenzoate octaprenyltranferase	1.46679	0.0253284	2.07762	0.0229875	1.38852	0.175747	1.06448	0.0908586	1.78636	0.35021	0.902912	0.0763843		0.725719	0.85981	0.650269
CAC1819	Aspartate Aminotransferase	6.62407	0.326946	9.22571	0.677451	6.75214	0.941795	5.3794	0.143431	9.14323	1.32731	5.24285	0.378602		0.812099	0.99106	0.776472
CAC1820	Phosphocarrier Protein (Hpr)	12.2161	0.726741	13.4286	0.0884144	12.9266	1.59565	11.3382	2.37945	14.9654	1.05096	14.598	0.498582		0.928134	1.11444	1.1293
CAC1821	Adenylosuccinate lyase	1.72669	0.811976	6.56631	1.72055	1.6201	0.250543	5.35013	0.469474	5.43807	0.807011	1.39658	0.571203		3.09849	0.828178	0.862032
CAC1822	Fusion of predicted Zn-dependent amidase/peptidase (cell wall hydrolase/DD-carboxypeptidase family) and uncharacterized domain of ErfK family; peptodoglycan-binding domain	1.32431	0.145713	3.42071	0.589076	1.15688	0.151545	1.15645	0.100824	1.1642	0.162205	0.654158	0.0984555		0.873248	0.340339	0.565448
CAC1823	Uncharacterized conserved protein	1.12357	0.0170236	1.1395	0.111272	0.918993	0.105793	0.834355	0.0830722	0.963233	0.0741066	0.901039	0.116095		0.742592	0.84531	0.980463
CAC1824	ATP-dependent Clp proteinase	3.21359	0.55668	2.94656	0.198014	2.78209	0.332281	2.81839	0.0485574	2.6135	0.0681357	3.39997	0.366311		0.877024	0.886966	1.22209
CAC1825	Homoserine trans-succinylase	5.70656	0.272195	0.826158	0.131568	4.90877	0.868584	3.75176	0.412071	0.87751	0.47313	3.76039	0.586755		0.657447	1.06216	0.766057
CAC1826	Hypothetical protein	7.93704	0.239662	1.35343	0.169394	7.24048	1.08757	2.90718	0.468202	0.676325	0.385225	3.43781	0.323758		0.36628	0.49971	0.474804
CAC1827	TldD-like protein fragment	0.302721	0.00761411	0.0925188	0.00411245	0.326306	0.0737581	0.163609	0.0148225	0.073537	0.0168638	0.20283	0.0161342		0.540462	0.794833	0.621594
CAC1828	TldD protein fragment	0.674642	0.00996141	0.493663	0.0303336	0.627192	0.11541	0.635276	0.0282749	0.565062	0.0596547	0.479921	0.0256338		0.941649	1.14463	0.765191
CAC1829	Predicted inactivated Zn-dependent peptidase, PMBA ortholog	1.25622	0.0594443	0.835906	0.0547283	1.13856	0.168253	1.1126	0.0104492	0.785733	0.0219385	0.843803	0.00886086		0.885672	0.939977	0.741113
CAC1830	Recobinase/integrase XerD family	0.0714604	0.00552373	0.105703	0.0136272	0.0703917	0.0109736	0	0	0.0718071	0.00817982	0	0		0	0.679331	0
CAC1831	Protein containing Zn-finger domain	0.783824	0.0992548	0.327511	0.0639053	1.30739	0.468919	0.41405	0.0442728	0.345089	0.0710805	0.497092	0.0786403		0.528244	1.05367	0.380217
CAC1832	SOS regulatory protein LexA	1.58276	0.164508	1.65898	0.186463	2.14226	0.155165	1.71591	0.33245	1.22505	0.122688	1.46703	0.0424366		1.08413	0.738438	0.684804
CAC1833	Cystathionine beta-lyase family protein, YNBB B.subtilis ortholog	0.890914	0.0332341	1.20258	0.13141	0.667995	0.1318	0.640575	0.0518274	0.824001	0.28632	0.509442	0.0513658		0.719009	0.685195	0.762642
CAC1834	Host factor I protein Hfq	1.08196	0.0429189	1.12287	0.186215	0.880446	0.103894	1.03732	0.0554552	0.970953	0.0839471	1.16438	0.0499441		0.95874	0.864706	1.32249
CAC1835	TRNA delta(2)-isopentenylpyrophosphate transferase	2.66001	0.174972	2.12611	0.246087	3.692	0.246624	2.24091	0.198572	1.91614	0.483853	2.8879	0.283197		0.842446	0.901242	0.782204
CAC1836	DNA mismatch repair enzyme, MutL	0.821887	0.0626918	0.819044	0.093572	1.03364	0.0608945	4.19935	0.570007	1.6548	0.713405	3.28855	0.336236		5.1094	2.02041	3.18152
CAC1837	Mismatch repair protein MutS, ATPase	0.40208	0.00745376	0.432974	0.0203014	0.569168	0.0656133	1.58007	0.32551	0.710005	0.320824	1.29909	0.103832		3.92973	1.63983	2.28244
CAC1838	Predicted Fe-S oxidoreductase, YMCB B.subtilis ortholog	0.746818	0.0233513	0.723826	0.0446768	1.23741	0.110986	2.51156	0.490499	1.74596	0.683168	2.08534	0.106482		3.36301	2.41213	1.68524
CAC1839	Hypothetical protein	0	0	0	0	0	0	0	0	0	0	0	0		NC	NC	NC
CAC1840	Predicted acetyltransferase domain containing protein	0.606735	0.0485369	0.798248	0.0503848	0.681675	0.0611405	0.69436	0.0626398	0.616378	0.0493857	0.554422	0.0470629		1.14442	0.772164	0.813323
CAC1841	Uncharacterized protein, related to Spore coat protein CotS	0.0816702	0.0131904	0.0919793	0.01125	0	0	0	0	0.0690329	0.0157979	0	0		0	0.750526	NC
CAC1842	Uncharacterized protein, B.subtilis YTKC ortholog, related to regulatory protein UTXA	2.94302	0.206845	5.71278	0.46924	1.29242	0.154548	1.0199	0.12757	8.8187	2.92147	1.78863	0.12653		0.346548	1.54368	1.38394
CAC1843	Predicted transcriptional regulator, YDCN B.subtilis ortholog	0.737506	0.00741132	0.625024	0.0522817	0.497206	0.0748314	0.539037	0.0458269	0.989209	0.0717287	0.754538	0.0562554		0.730892	1.58267	1.51756
CAC1844	Hypothetical protein	0	0	0	0	0	0	0	0	0	0	0	0		NC	NC	NC
CAC1845	Flagellar motor protein MotB	0.394135	0.0226629	0.513915	0.092025	0.667438	0.0203767	0.608192	0.120406	0.383871	0.161725	0.933848	0.5482		1.54311	0.746953	1.39915
CAC1846	Flagellar motor component MotA	0.150678	0.00526166	0.185855	0.0328661	0.21382	0.00836486	0.143399	0.0197147	0.104425	0.0346193	0.19298	0.081072		0.951696	0.561862	0.902534
CAC1847	Fusion Penicillin tolerance LytB domain (N-terminus) and S1 ribosomal protein (C-terminus)	13.7415	2.3688	13.7596	1.1382	15.5723	0.375211	13.9916	3.96478	23.178	5.50166	20.3777	0.521208		1.0182	1.68449	1.30859
CAC1848	Cytidylate kinase	6.1736	0.246658	6.33594	1.14906	5.74544	0.121314	5.96955	1.35317	7.30539	1.1697	7.09135	0.412415		0.966949	1.15301	1.23426
CAC1849	Predicted flavoprotein, YhiN family	1.41849	0.20805	1.90724	0.215968	1.48748	0.142207	2.37606	0.074863	1.73191	0.0556006	2.09289	0.0784427		1.67507	0.908069	1.407
CAC1850	Transcriptional regulators, RpiR family	0.449136	0.040088	0.408965	0.0791404	0.351323	0.027496	0.548818	0.10695	0.33981	0.0298996	0.474237	0.03808		1.22194	0.830902	1.34986
CAC1851	Predicted pseudouridylate synthase	0.379953	0.0341072	0.419694	0.0292983	0.307293	0.0540808	0.561928	0.0806998	0.395229	0.0577299	0.380205	0.0607616		1.47894	0.941709	1.23727
CAC1852	Magnesium and cobalt transport protein	0.251287	0.0149517	0.261455	0.00723061	0.218904	0.0182282	0.2441	0.0418822	0.197306	0.0105348	0.191256	0.00503248		0.971398	0.754645	0.873701
CAC1853	Predicted membrane protein	0.311588	0.0114367	0.443911	0.040558	0.441906	0.0387861	0.594612	0.177944	0.589394	0.215974	0.472592	0.0483678		1.90833	1.32773	1.06944
CAC1854	Nudix (MutT) family hydrolase	0.914052	0.0149278	1.31154	0.130318	1.43669	0.12959	1.33888	0.43054	0.94371	0.259197	1.22546	0.167642		1.46477	0.719545	0.852976
CAC1855	Hypothetical protein	0.0689075	0.0156885	0.0642903	0.00459724	0.0670038	0.00616436	0.0591045	0.00795271	0	0	0	0		0.857736	0	0
CAC1856	Ribonuclease HI	0.912437	0.0177875	1.06924	0.118642	0.922012	0.0941484	3.20886	0.197675	1.13518	0.117747	1.54325	0.0655769		3.5168	1.06168	1.67378
CAC1857	Predicted metal-dependent peptidase	0.358234	0.00502817	0.388735	0.025782	0.377115	0.0426442	0.708964	0.0188617	0.325598	0.0145459	0.486265	0.0923875		1.97905	0.837584	1.28943
CAC1858	MoxR-like ATPase	0.129611	0.017144	0.148912	0.0115211	0.134558	0.0131283	0.130271	0.0218781	0.0854871	0.00846589	0.117371	0.0065953		1.00509	0.574079	0.872275
CAC1859	Hypothetical protein	1.32063	0.0672112	1.40891	0.0224887	1.20843	0.199808	2.64412	0.187886	1.42505	0.136316	1.79852	0.209004		2.00216	1.01146	1.48832
CAC1860	Predicted flavodoxin oxidoreductase	0	0	0.0720028	0.0292852	0	0	0	0	0.257618	0.144029	0	0		NC	3.5779	NC
CAC1861	Fragment flavodoxin oxidoreductase	0	0	0.0628772	0.025007	0.0626873	0.0151902	0	0	0.19731	0.114486	0	0		NC	3.13803	0
CAC1862	Hypothetical protein	0.136752	0.00811613	0.113004	0.00264059	0.116116	0.0075479	0.19914	0.0326764	0.108665	0.0365944	0.395373	0.349887		1.45621	0.961601	3.40498
CAC1863	Hypothetical protein	0.0722857	0.00179343	0	0	0	0	0.0875504	0.0217489	0	0	0.356051	0.351062		1.21117	NC	NC
CAC1864	Hypothetical protein	0	0	0	0	0	0	0	0	0.0672941	0.0226165	0	0		NC	NC	NC
CAC1865	Site-specific recombinases, DNA invertase Pin homolog	0.0928235	0.00401057	0.100759	0.00836858	0.0856634	0.0101557	0.0703991	0.00605335	0.0731712	0.00391148	0.0780343	0.0141699		0.758418	0.726201	0.910941
CAC1866	Putative 4-Cys ferredoxin	0.112012	0.00239419	0.140181	0.013037	0.111875	0.00667236	0.0807221	0.00832596	0.315969	0.144189	0.0775769	0.00543226		0.720658	2.254	0.693427
CAC1867	Transcriptional regulator (phage-related) (Xre family)	0.0617326	0.00204281	0.0656082	0.00739045	0.0614691	0.00766038	0	0	0	0	0	0		0	0	0
CAC1868	Uncharacterized secreted protein, homolog YXKC Bacillus subtilis	1.01047	0.0993772	0.571553	0.162731	0.467979	0.15492	0.067096	0.0199194	0.118064	0.00591445	0.170788	0.0388133		0.0664008	0.206566	0.364947
CAC1869	Predicted transcriptional regulator	0.207657	0.00680688	0.152069	0.0301115	0.133615	0.0226747	0.0667075	0.0196305	0.0977832	0.0118472	0.147941	0.0299025		0.321238	0.64302	1.10722
CAC1870	Hypothetical protein	0	0	0	0	0	0	0	0	0	0	0	0		NC	NC	NC
CAC1871	FtsK-like DNA segregation ATPase, YDCQ B.subtilis ortholog	0	0	0	0	0	0	0	0	0	0	0	0		NC	NC	NC
CAC1872	Replication initiation protein REP	0.0839932	0.00297865	0.0851444	0.00316665	0.0688532	0.00676405	0	0	0	0	0	0		0	0	0
CAC1873	Hypothetical protein	0.0992571	0.0265046	0.150973	0.0332382	0.0994438	0.0071414	0	0	0	0	0	0		0	0	0
CAC1874	Hypothetical protein	1.58643	0.193243	2.3839	0.195115	1.15319	0.129458	1.4408	0.183783	2.36363	0.127793	1.54666	0.0751923		0.908201	0.991497	1.3412
CAC1875	Hypothetical protein, CF-36 family	0	0	0	0	0.0692141	0.0133884	0	0	0	0	0	0		NC	NC	0
CAC1876	N-acetylmuramidase, autolytic enzyme, family 25 of glycosyl hydrolases ; peptodoglycan-binding domain	0	0	0	0	0.0633332	0.00903597	0	0	0	0	0	0		NC	NC	0
CAC1877	Hypothetical protein, CF-8 family	0	0	0	0	0	0	0	0	0	0	0	0		NC	NC	NC
CAC1878	Hypothetical protein	0.0732322	0.00200469	0.0651472	0.00735295	0.0893998	0.00837825	0	0	0	0	0	0		0	0	0
CAC1879	Uncharacterized, phage-related protein	0.0680301	0.00372533	0	0	0.0936834	0.0140716	0	0	0	0	0	0		0	NC	0
CAC1880	Hypothetical protein, CF-35 family	0.169527	0.0139484	0.120147	0.00649768	0.321949	0.065564	0.0679872	0.00571107	0.0855564	0.00205138	0.118896	0.00950168		0.40104	0.712097	0.3693
CAC1881	Hypothetical protein	0.171028	0.0173511	0.114571	0.00816685	0.32165	0.0717267	0.0665755	0.00261969	0.087154	8.9304e-05	0.109463	0.015974		0.389267	0.760699	0.340317
CAC1882	Hypothetical protein	0.0857498	0.00510136	0.0653795	0.00183583	0.129974	0.0185056	0	0	0	0	0.0584855	0.0042199		0	0	0.44998
CAC1883	Uncharacterized phage related protein	0	0	0	0	0.0668932	0.00454852	0	0	0	0	0	0		NC	NC	0
CAC1884	Hypothetical protein	0	0	0	0	0.0810998	0.0111651	0	0	0	0	0	0		NC	NC	0
CAC1885	Hypothetical protein	0.0873515	0.005323	0	0	0.162817	0.0333637	0	0	0	0	0	0		0	NC	0
CAC1886	Uncharacterized phage related protein	0.0975469	0.0139466	0	0	0.239168	0.0491341	0	0	0	0	0	0		0	NC	0
CAC1887	Hypothetical protein	0.106375	0.0102441	0	0	0.212271	0.0464609	0	0	0	0	0	0		0	NC	0
CAC1888	Uncharacterized phage related protein	0.209461	0.0195811	0	0	0.48125	0.146088	0	0	0	0	0.0579178	0.00834247		0	NC	0.120349
CAC1889	Uncharacterized phage related protein	0	0	0	0	0	0	0	0	0	0	0	0		NC	NC	NC
CAC1890	Phage related protein, possible DNA packing	0.0642942	0.00173426	0	0	0.0990759	0.0153689	0	0	0	0	0	0		0	NC	0
CAC1891	Poly(3-hydroxybutyrate) depolymerase	0.0745744	0.00346569	0	0	0.145518	0.0129948	0	0	0	0	0	0		0	NC	0
CAC1892	Hypothetical protein	0.0881969	0.00799643	0	0	0.166351	0.0321086	0	0	0	0	0	0		0	NC	0
CAC1893	ClpP family serine protease, possible phage related	0.230098	0.0257844	0	0	0.560582	0.142807	0	0	0	0	0.0697284	0.0174355		0	NC	0.124386
CAC1894	Phage-related, head portal protein	0.0933364	0.00375236	0	0	0.151424	0.0267361	0	0	0	0	0	0		0	NC	0
CAC1895	Phage terminase-like protein, large subunit	0	0	0	0	0	0	0	0	0	0	0	0		NC	NC	NC
CAC1896	Phage terminase-like protein, small subunit	0.0643873	0.00180811	0	0	0.0899869	0.0107705	0	0	0	0	0	0		0	NC	0
CAC1897	Phage-related, Zn finger domain containing protein	0.0878783	0.00901712	0	0	0.161133	0.0383568	0	0	0	0	0	0		0	NC	0
CAC1898	Hypothetical protein	0.0650634	0.00390088	0	0	0.0956309	0.0178094	0	0	0	0	0	0		0	NC	0
CAC1899	Hypothetical protein	0.0702539	0.00620626	0	0	0.0882064	0.00926993	0	0	0	0	0	0		0	NC	0
CAC1900	Phage regulatory Com-like protein, containing Zn-finger	0.0772951	0.00174	0	0	0.0937619	0.00764277	0	0	0	0	0.0590267	0.0056166		0	NC	0.629538
CAC1901	Hypothetical protein	0	0	0	0	0	0	0	0	0	0	0	0		NC	NC	NC
CAC1902	Hypothetical protein	0	0	0	0	0	0	0	0	0	0	0	0		NC	NC	NC
CAC1903	Hypothetical protein	0.0782024	0.00101265	0	0	0.0853278	0.00685851	0	0	0	0	0	0		0	NC	0
CAC1904	Hypothetical protein	0.0640476	0.00208311	0	0	0.0683393	0.00465391	0	0	0	0	0	0		0	NC	0
CAC1905	Hypothetical protein	0.0740579	0.00123278	0	0	0.090229	0.0107366	0	0	0	0	0	0		0	NC	0
CAC1906	Hypothetical protein	0	0	0	0	0	0	0	0	0	0	0	0		NC	NC	NC
CAC1907	Hypothetical protein	0	0	0	0	0	0	0	0	0	0	0	0		NC	NC	NC
CAC1908	Predicted membrane protein	0	0	0	0	0	0	0	0	0	0	0	0		NC	NC	NC
CAC1909	Ribonuclease D	0.19484	0.0053669	0.31031	0.131817	0.140189	0.0352516	0	0	0.138936	0.0302529	0.0801615	0.00808528		0	0.447732	0.571808
CAC1910	Predicted membrane protein	0.278673	0.00641694	0.42179	0.195986	0.198335	0.0453138	0.071699	0.0157367	0.308688	0.0790135	0.138286	0.0317336		0.257287	0.731851	0.697237
CAC1911	Hypothetical protein	0.328781	0.0103625	0.281539	0.00991343	0.312111	0.00984911	0.0668207	0.00165422	0.0866495	0.00841847	0.119299	0.00269328		0.203238	0.307771	0.382233
CAC1912	Uncharacterized phage related protein	0.154918	0.00332385	0.16838	0.0198631	0.148335	0.0097511	0	0	0.0627869	0.000862065	0.0644769	0.00320352		0	0.372889	0.43467
CAC1913	Zn-finger containing protein	0.0850256	0.00627272	0.0814114	0.0118844	0.130948	0.0211732	0	0	0	0	0.0592223	0.00235578		0	0	0.452257
CAC1914	Hypothetical protein	0.388351	0.0405982	0.466303	0.189569	0.862421	0.177799	0.222528	0.0248971	0.409393	0.0707441	0.522146	0.0353568		0.573007	0.877955	0.605442
CAC1915	Hypothetical protein	0.175038	0.0182739	0.0668049	0.000976985	0.150891	0.0428933	0	0	0	0	0	0		0	0	0
CAC1916	Hypothetical protein	0.0614342	0.00263766	0	0	0	0	0	0	0	0	0	0		0	NC	NC
CAC1917	Hypothetical protein	0	0	0	0	0	0	0	0	0	0	0	0		NC	NC	NC
CAC1918	Hypothetical protein	0.0798201	0.00457542	0	0	0.0670829	0.00476776	0	0	0	0	0	0		0	NC	0
CAC1919	Phage related SSB-like protein	0.0952601	0.00196335	0	0	0.0839908	0.0132822	0	0	0	0	0	0		0	NC	0
CAC1920	Zn-finger containing protein	0.0901831	0.0029798	0	0	0.0790659	0.01206	0	0	0	0	0	0		0	NC	0
CAC1921	Hypothetical protein	0	0	0	0	0	0	0	0	0	0	0	0		NC	NC	NC
CAC1922	Hypothetical protein	0	0	0	0	0	0	0	0	0	0	0	0		NC	NC	NC
CAC1923	Hypothetical protein	0.113635	0.00639278	0	0	0.0891721	0.0126242	0	0	0	0	0	0		0	NC	0
CAC1924	Hypothetical protein	0.082409	0.00716142	0	0	0.0714593	0.0108425	0	0	0	0	0	0		0	NC	0
CAC1925	Hypothetical protein	0.0622573	0.00371463	0	0	0	0	0	0	0	0	0	0		0	NC	NC
CAC1926	Hypothetical protein	0.0839069	0.00245348	0	0	0.0690222	0.00638309	0	0	0	0	0	0		0	NC	0
CAC1927	Hypothetical protein, CF-31 family	0.100085	0.00361355	0	0	0.0875418	0.0211302	0	0	0	0	0	0		0	NC	0
CAC1928	Hypothetical protein	0.105952	0.00779585	0	0	0.0990447	0.0267686	0	0	0	0	0	0		0	NC	0
CAC1929	Hypothetical protein	0.117209	0.00379788	0.0630935	0.00195487	0.0982703	0.0173934	0	0	0	0	0	0		0	0	0
CAC1930	Uncharacterized protein, MazG family	0.0863021	0.00168519	0.0644755	0.00261431	0.0816764	0.0149052	0	0	0	0	0	0		0	0	0
CAC1931	Hypothetical protein	0.105608	0.00108777	0.0621489	0.0044257	0.084108	0.00964231	0	0	0	0	0	0		0	0	0
CAC1932	Hypothetical protein	0.146605	0.0103827	0.0772201	0.00503584	0.152227	0.0521373	0.0716974	0.00239406	0.0618808	0.00229874	0.071318	0.00193		0.489051	0.801355	0.468498
CAC1933	DNA replication protein DnaC	0.111455	0.0104323	0.0660307	0.0065919	0.088227	0.0113662	0	0	0	0	0	0		0	0	0
CAC1934	Hypothetical protein	0.16817	0.01336	0.0933351	0.00565583	0.145566	0.0309632	0.0816315	0.00404861	0.0845019	0.0109499	0.0804381	0.00199261		0.485411	0.90536	0.552587
CAC1935	Hypothetical protein	0.149347	0.00121064	0.0808114	0.00180634	0.117396	0.020842	0.0643161	0.00273496	0.0581242	0.00417297	0.0610378	0.00246966		0.430649	0.719257	0.519931
CAC1936	Hypothetical protein	0.161175	0.0081645	0.0900992	0.00576714	0.125246	0.0212912	0.0652194	0.00625687	0.0642176	0.00789279	0.0667674	0.00614849		0.40465	0.712743	0.533091
CAC1937	Hypothetical protein	0.106933	0.00696181	0.0699491	0.00752417	0.0861602	0.0122098	0	0	0	0	0	0		0	0	0
CAC1938	Predicted HD superfamily hydrolase	0.102567	0.00325158	0.0724941	0.00231396	0.0841704	0.0106634	0	0	0	0	0	0		0	0	0
CAC1939	Hypothetical protein	0.0876034	0.00971281	0.0638485	0.00108783	0.0676584	0.00428703	0	0	0	0	0	0		0	0	0
CAC1940	Hypothetical protein	0.0808814	0.00229029	0	0	0.0625147	0.00391453	0	0	0	0	0	0		0	NC	0
CAC1941	Transcription regulator AbrB	0	0	0	0	0	0	0	0	0	0	0	0		NC	NC	NC
CAC1942	Hypothetical protein	0.133335	0.011993	0.0792855	0.00981893	0.0914756	0.0111638	0	0	0.0649112	0.00463216	0.0621466	0.00343094		0	0.818701	0.679379
CAC1943	Hypothetical protein	3.2591	0.169239	4.84468	0.325735	3.36707	0.387759	0.570755	0.074854	0.910866	0.148348	1.01302	0.0771877		0.175127	0.188014	0.300862
CAC1944	Hypothetical protein	0.0853126	0.00124302	0	0	0.0690916	0.00840168	0	0	0	0	0	0		0	NC	0
CAC1945	Phage related anti-repressor protein	0.210107	0.0257186	0	0	0.184316	0.061807	0	0	0.0662363	0.0056113	0.0703009	0.00532963		0	NC	0.381415
CAC1946	Phage related transcriptional regulator (Xre family)	0.132495	0.0107072	0	0	0.101124	0.0240756	0	0	0	0	0	0		0	NC	0
CAC1947	Phage related transcriptional regulator (Xre family)	2.34807	0.414642	1.62674	0.199182	2.26568	0.0841675	1.72406	0.339783	1.88453	0.24682	2.69251	0.162523		0.734245	1.15846	1.18839
CAC1948	Hypothetical protein	0.075062	0.00231787	0.0846226	0.00912693	0.0728423	0.0134677	0	0	0	0	0	0		0	0	0
CAC1949	Possible TPR-repeat contaning protein	0.135079	0.0179098	0.111796	0.0099979	0.119337	0.0216293	0	0	0.064276	0.00179574	0.0996794	0.0234611		0	0.57494	0.83528
CAC1950	Hypothetical protein	0.675756	0.0198051	0.514691	0.0143832	0.617469	0.0419565	0.303641	0.0368469	0.418733	0.0639004	0.678551	0.0577676		0.449335	0.813561	1.09892
CAC1951	Site-specific recombinases, DNA invertase Pin homolog	0.739141	0.0285716	0.601174	0.0553751	0.696331	0.0507347	0.364595	0.00768672	0.65163	0.0643912	0.741101	0.0568614		0.493268	1.08393	1.06429
CAC1952	Hypothetical protein	0.644668	0.0329394	0.47917	0.0567416	0.56685	0.0299647	0.213209	0.00871051	0.356899	0.110172	0.471311	0.00990436		0.330728	0.744827	0.831455
CAC1953	Predicted membrane protein	0.0638981	0.0033332	0.0668465	0.00515975	0.062849	0.00235545	0	0	0	0	0	0		0	0	0
CAC1954	Hypothetical protein	0.453266	0.0216001	0.173222	0.0307198	0.633105	0.200134	0.111777	0.0112546	0.326187	0.0394452	0.244421	0.0150556		0.246603	1.88306	0.386067
CAC1955	Hypothetical protein	0.375345	0.00265451	0.256474	0.0155898	0.384724	0.0164263	0.347673	0.0228913	0.222297	0.0253987	0.382211	0.0245115		0.926276	0.866744	0.993468
CAC1956	Site-specific recombinases, DNA invertase Pin homolog	0.0746704	0.00596999	0.0783451	0.0087144	0.0747534	0.00967102	0	0	0.0853068	0.0290961	0.0793711	0.0203022		0	1.08886	1.06177
CAC1957	Uncharacterized protein, similar to C-terminal fragment of GIDA oxidoreductase	0.125554	0.00446483	0.154927	0.0229733	0.139795	0.0174032	0.0968772	0.00623955	0.338712	0.150368	0.102615	0.00624384		0.771599	2.18627	0.734036
CAC1958	Predicted aldo/keto reductase, YTBE/YVGN B.subtilis ortholog	1.09726	0.158474	1.60991	0.212998	1.50076	0.0360415	0.581516	0.21751	0.43872	0.0274929	0.329983	0.00792846		0.529969	0.272513	0.219877
CAC1959	Uncharacterized protein, YYAC B.subtilis homolog (fragment)	0	0	0	0	0	0	0	0	0	0	0	0		NC	NC	NC
CAC1960	Uncharacterized protein, YYAC B.subtilis homolog	0	0	0	0	0	0	0	0	0	0	0	0		NC	NC	NC
CAC1961	Predicted phosphohydrolases, Icc family	0	0	0	0	0	0	0	0	0	0	0	0		NC	NC	NC
CAC1962	Predicted esterase of alpha/beta hydrolase superfamily, YBBA B.subtilis ortholog	0.239314	0.0109474	0.170168	0.00372433	0.300357	0.0802694	0.296439	0.042954	0.214127	0.0588384	0.270528	0.0410638		1.2387	1.25833	0.900687
CAC1963	5'-nucleotidase/2',3'-cyclic phosphodiesterase related enzyme	0.109954	0.0110722	0.138582	0.00357781	0.100328	0.010158	0.103248	0.0216416	0.182091	0.115654	0.0821183	0.00466034		0.939015	1.31395	0.818502
CAC1964	Ribosomal protein S1	0.0898182	0.00131846	0.166567	0.0203466	0.0891605	0.0033068	0.0939097	0.0275468	0.402222	0.371658	0.0794076	0.00149415		1.04555	2.41478	0.890614
CAC1965	Transcription elongation factor GreA	0.248917	0.0298623	0.266708	0.0121552	0.222608	0.0175867	0.143318	0.0416995	0.136687	0.0418748	0.139555	0.00562626		0.575767	0.512497	0.626908
CAC1966	Surface-layer related glycoprotein;	0.102476	0.00852498	0.158165	0.0415133	0.142079	0.057903	0	0	0	0	0.132181	0.0320025		0	0	0.930338
CAC1967	Hypothetical protein	0.114394	0.014192	0.124263	0.0158883	0.0954281	0.0174748	0.0898261	0.00960638	0.100735	0.0194352	0.0977152	0.00950482		0.785232	0.810664	1.02397
CAC1968	Pectate lyase related enzyme	0.177064	0.00491479	0.378417	0.0894316	0.161046	0.013272	0.108848	0.0120287	0.15505	0.0315663	0.0998839	0.00306303		0.614742	0.409732	0.620221
CAC1969	Possible plasmid transfer factor, TraK	0	0	0.0700002	0.0056133	0	0	0	0	0.0684581	0.0220698	0	0		NC	0.977969	NC
CAC1970	Hypothetical protein	0	0	0	0	0	0	0	0	0	0	0	0		NC	NC	NC
CAC1971	Hypothetical protein	0.0718506	0.00354128	0.13025	0.0185018	0.0733374	0.00398986	0.0935125	0.0294022	0.200242	0.140851	0.0780589	0.00608009		1.30149	1.53737	1.06438
CAC1972	Predicted membrane protein	0	0	0.0678001	0.00456093	0	0	0	0	0.075752	0.0321851	0	0		NC	1.11728	NC
CAC1973	Hypothetical secreted protein	19.3141	0.597343	23.8006	1.89651	17.0679	1.3125	14.796	3.01711	13.4934	1.8335	13.4682	0.236497		0.766071	0.566934	0.789098
CAC1974	Hypothetical secreted protein	0	0	0.0713301	0.0196941	0	0	0	0	0.245159	0.260683	0	0		NC	3.43697	NC
CAC1975	Hypothetical secreted protein	0.070213	0.00279404	0.0701845	0.0109833	0.0659224	0.00281745	0.065742	0.00669348	0.208356	0.199959	0.0628193	0.00184009		0.936323	2.96868	0.952927
CAC1976	Hypothetical secreted protein	0.0717584	0.00418203	0.0746808	0.0105255	0.0690355	0.00116971	0.0709712	0.011415	0.133738	0.0894021	0.0701857	0.00669862		0.98903	1.7908	1.01666
CAC1977	Predicted membrane protein	0.0617348	0.00317954	0.0634372	0.00840434	0	0	0	0	0.12265	0.0989909	0	0		0	1.93341	NC
CAC1978	Predicted membrane protein	0.0719759	0.00288564	0.078857	0.0139849	0.0665441	0.00144053	0.0605851	0.00512709	0.226322	0.224755	0.0653869	0.00186943		0.841742	2.87003	0.982609
CAC1979	Predicted membrane protein	0	0	0	0	0	0	0	0	0.0635363	0.0292785	0	0		NC	NC	NC
CAC1980	Predicted ATPase involved in pili biogenesis	0.0857412	0.00220001	0.0824432	0.00367384	0.0827082	0.00252012	0.0734657	0.00909581	0.141989	0.0973138	0.0741175	0.00270745		0.856831	1.72227	0.896133
CAC1981	Hypothetical protein	0	0	0	0	0	0	0	0	0.108709	0.0759708	0	0		NC	NC	NC
CAC1982	Predicted membrane protein	0.0810603	0.00669593	0.0920384	0.0128547	0.0725918	0.0125135	0	0	0.058123	0.00857722	0	0		0	0.631508	0
CAC1983	Hypothetical protein	0.886717	0.0634945	1.1663	0.318126	0.514121	0.2482	0.233373	0.0234505	4.31197	1.04778	0.717912	0.281256		0.263188	3.69715	1.39639
CAC1984	Predicted permease	0.16758	0.0102526	0.212088	0.0374995	0.16349	0.0252843	0.177828	0.026313	0.188522	0.025928	0.14536	0.0104912		1.06115	0.888885	0.889103
CAC1985	Hypothetical protein	0.15259	0.00528489	0.185352	0.0718488	0.102375	0.0106104	0.0690618	0.00428538	0.125312	0.033315	0.0929791	0.00703534		0.452597	0.676078	0.908223
CAC1986	Hypothetical protein	0.521386	0.0153961	0.742477	0.347948	0.209172	0.0494195	0.104874	0.00374927	0.183963	0.045778	0.167759	0.0293563		0.201145	0.247769	0.802014
CAC1987	Hypothetical protein	0.0685725	0.00424568	0.0830285	0.00929529	0	0	0	0	0	0	0	0		0	0	NC
CAC1988	Ferrichrome-binding periplasmic protein	0.768785	0.0264656	1.97973	0.606882	0.253792	0.119878	0.12731	0.00510509	0.609374	0.259113	0.294135	0.0879597		0.165598	0.307807	1.15896
CAC1989	ABC-type iron (III) transport system, ATPase component	2.77773	0.096382	5.22442	1.52343	0.772282	0.487333	0.252327	0.0288511	1.80355	0.813928	0.790502	0.266375		0.0908391	0.345215	1.02359
CAC1990	ABC-type iron (III) transport system, permease component	0.484746	0.00519152	0.97849	0.255814	0.171634	0.0835389	0.0717765	0.00437766	0.338226	0.147396	0.15541	0.0478262		0.14807	0.345661	0.905475
CAC1991	Uncharacterized protein, YIIM family	1.66363	0.103543	3.03124	1.06575	0.425739	0.198907	0.211211	0.017539	1.16782	0.546686	0.45884	0.151494		0.126958	0.385262	1.07775
CAC1992	Molybdenum cofactor biosynthesis enzyme, MoaC	0.44646	0.0295511	0.775595	0.298072	0.157169	0.0582797	0.0837547	0.0044736	0.273956	0.104233	0.147622	0.0373636		0.187597	0.353221	0.939257
CAC1993	Molybdenum cofactor biosynthesis enzyme MoaA, Fe-S oxidoreductase	0.445778	0.0174301	0.960512	0.370529	0.13892	0.0706269	0.0673125	0.00618045	0.2865	0.116925	0.132861	0.0369547		0.151	0.298279	0.956381
CAC1994	Molybdopterin biosynthesis enzyme, MoaB	0.820597	0.0941532	1.41548	0.53296	0.222341	0.115868	0.0851545	0.00843114	0.404911	0.186149	0.163225	0.0452966		0.103771	0.28606	0.734121
CAC1995	Hypothetical protein	0.251755	0.0359969	0.455358	0.189509	0.0933339	0.0372414	0	0	0.101501	0.0273846	0.0656643	0.00983393		0	0.222903	0.703542
CAC1996	Hypothetical protein	1.45489	0.164828	2.61542	0.902294	0.340585	0.199517	0.113079	0.017031	1.03525	0.45356	0.356236	0.146223		0.0777233	0.395826	1.04595
CAC1997	Predicted glycosyltransferase	1.45109	0.034308	2.72111	1.03599	0.313641	0.188096	0.0962285	0.0155792	1.40006	0.660163	0.339615	0.129062		0.0663146	0.514519	1.08281
CAC1998	ABC-type transport system, ATPase component	1.30626	0.0958335	2.42323	0.938567	0.290501	0.178141	0.100156	0.0234373	0.975995	0.414604	0.33106	0.122039		0.0766744	0.402766	1.13962
CAC1999	Uncharacterized protein related to hypothetical protein Cj1507c from Campylobacter jejuni	1.14302	0.0664537	2.14941	0.897446	0.281381	0.173817	0.0823447	0.0182262	0.800663	0.347893	0.271226	0.0927753		0.0720414	0.372503	0.963908
[truncated: 1,917 more rows]

## Sheet: Microarray absolute value
Gene number	Function	Ctrl Acidogenesis AVG	Ctrl Acidogenesis SD	Ctrl Solventogenesis AVG	Ctrl Solventogenesis SD	Ctrl Alcohologenesis AVG	Ctrl Alcohologenesis SD	MT Acidogenesis AVG	MT Acidogenesis SD	MT Solventogenesis AVG	MT Solventogenesis SD	MT Alcohologenesis AVG	MT Alcohologenesis SD
CAC0001	DNA replication initiator protein, ATPase	1639.82	154.408	2798.38	435.909	1502.36	89.4923	1401.66	58.4126	1777.38	125.021	1484.27	180.837
CAC0002	DNA polymerase III beta subunit	1666.39	48.7492	2173.23	235.81	1619.48	39.9013	1399.53	30.2722	1755.65	166.115	1485.78	145.804
CAC0003	Small conserved protein, ortholog of YAAA B.subtilis	3134.43	94.2383	3880.19	376.746	2937.71	157.622	3960.69	35.7182	4673.75	558.597	3452.39	50.4427
CAC0004	RecF, ABC family ATPase	4052.12	213.365	4380.52	406.975	3466.81	216.192	4873.72	158.419	4502.59	328.287	3984.9	343.925
CAC0005	Uncharacterized small conserved protein, ortholog of YAAB B.subtilis	2459.43	52.3917	3254.71	423.707	1738.08	550.52	2672.3	86.4069	2176.19	300.955	2563.19	134.671
CAC0006	DNA gyrase (topoisomerase II) B subunit	4438.53	167.424	4802.94	560.362	3658.12	398.943	4586.83	39.4035	2845.99	580.222	3263.99	315.055
CAC0007	DNA gyrase (topoisomerase II) A subunit	4363.93	127.437	4758.94	441.612	3586.94	533.193	4828.81	225.702	3442.17	260.346	3812.32	388.724
CAC0008	Predicted HD superfamily hydrolase	145.85	7.86645	99.756	12.6081	161.565	13.0677	69.3328	4.04469	75.5115	4.35783	94.2914	5.07782
CAC0009	Uncharacterized conserved protein, ortholog of YRXA B.subtilis	193.797	37.0653	175.369	9.9194	214.706	16.5978	168.468	32.72	148.269	13.7298	178.444	22.1105
CAC0010	Uncharacterized conserved protein, possible metal-binding	215.494	15.3449	203.795	13.8395	258.071	13.9774	124.294	12.3997	124.167	10.7101	118.058	21.2471
CAC0011	Uncharacterized conserved of ErfK family	46.3447	0.965834	67.577	4.37635	46.3743	3.09757	33.7455	0.267085	92.7997	43.8788	32.8775	1.07348
CAC0012	Predicted dehydrogenase with iron-sulfur domain	1367.75	49.3595	1536.59	147.549	914.618	98.2651	1343.29	364.43	1292.31	235.474	817.763	121.717
CAC0013	Uncharacterized small conserved protein, ortholog of T.maritima (4981999) and P.abyssi (5457704);	4197.47	151.588	4227.7	557.657	2965.54	399.358	3441.39	651.432	3462.59	199.008	3187.31	266.738
CAC0014	Aminotransferase	106.31	9.42764	3011.81	1215.07	130.483	23.2733	90.2363	7.00258	870.679	603.664	78.0798	7.88027
CAC0015	D-3-phosphoglycerate dehydrogenase	140.033	13.1114	5080.13	2063.18	224.318	46.3083	97.8043	6.30959	1248.49	902.579	89.8551	4.66685
CAC0016	Related to HTH domain of SpoOJ/ParA/ParB/repB family, involved in chromosome partitioning	105.686	8.94108	1341.16	1193.07	171.19	37.6967	63.3881	3.85912	395.34	279.343	64.5621	4.88107
CAC0017	Seryl-tRNA synthetase	70.6946	2.70201	840.559	409.582	89.5517	11.6617	37.047	0.962665	114.799	60.1298	38.859	0.718248
CAC0018	Putative NADPH-quinone reductase, YabF family	49.2495	3.4994	72.7315	14.5887	51.5056	0.895442	26.7942	0.532112	51.7846	13.0123	28.2038	0.236972
CAC0019	Transcriptional regulator, AcrR family	575.633	39.2832	387.736	70.3881	949.766	205.383	474.712	22.4114	295.288	100.789	784.931	118.754
CAC0020	MDR-type permease	47.7847	1.95536	48.0247	3.18099	51.3215	7.61099	33.7714	0.0652572	31.5069	0.920088	33.3777	1.84866
CAC0021	Seryl-tRNA synthetase (serine-tRNA ligase)	1075.08	90.458	733.508	36.4683	923.455	11.9128	693.136	32.0032	364.626	28.4095	552.632	63.3393
CAC0022	Aspartate-semialdehyde dehydrogenase	344.541	32.3458	691.513	62.714	1302.19	115.488	1246.91	18.3353	467.014	133.882	840.843	73.847
CAC0023	Transcriptional regulator, LysR family	172.415	8.43911	122.275	14.7826	191.617	11.9334	182.383	3.73675	115.139	19.755	157.6	11.2024
CAC0024	Membrane protein, related to Actinobacillus protein (1944168)	471.775	76.1197	611.128	61.983	471.096	30.2981	230.895	61.926	575.414	192.75	214.179	51.8013
CAC0025	Deoxycytidine triphosphate deaminase	268.537	9.45783	260.889	25.9702	168.495	38.2643	242.313	40.8699	252.64	67.5887	148.613	6.80498
CAC0026	Hypothetical protein	703.51	20.4343	719.066	80.6505	444.6	87.51	395.352	34.8619	398.183	114.528	294.1	24.0483
CAC0027	Orotate phosphoribosyltranspherase	890.308	52.3128	882.389	50.7111	502.728	96.4644	369.289	29.4382	309.003	122.017	251.769	16.9933
CAC0028	Hydrogene dehydrogenase	2940.05	108.871	1119.84	74.9074	5390.09	1717.1	2517.4	132.841	901.271	284.12	2365.38	142.511
CAC0029	Distantly related to cell wall-associated hydrolases, similar to yycO Bacillus subtilis	4193.18	304.548	2004.8	288.131	1529.7	89.8699	565.622	155.015	2970.38	1129.58	1122.94	389.363
CAC0030	Hypothetical protein	1458.71	86.8124	872.908	223.898	649.028	92.698	88.1606	6.00755	343.54	129.588	164.785	39.6468
CAC0031	Phosphatidylserine decarboxilase	422.391	14.9041	426.978	31.4164	645.392	85.2487	737.369	71.6364	427.944	59.5227	795.353	88.1815
CAC0032	Transcriptional regulator TetR/AcrR family	1562.49	156.854	1719.45	104.659	1214.71	24.6426	1367.9	219.759	1687.55	87.8704	1177.26	50.2228
CAC0033	ABC1 family protein kinase	2324.16	390.562	1468.75	215.441	1435.03	40.0987	521.569	63.0084	471.5	81.7526	506.462	28.1133
CAC0034	Hypothetical protein	9470.11	900.384	5707.3	547.193	7349	1178.27	4937.35	599.026	3792.11	779.033	4487.31	666.515
CAC0035	Serine/threonine phosphatase (inactivated protein)	1281.72	44.9973	375.906	104.702	703.908	139.233	248.262	70.8493	677.257	279.821	402.78	94.5533
CAC0036	Predicted membrane protein, containing FHA domain	221.428	15.108	91.7248	19.1127	156.153	17.6477	50.5216	8.99227	87.9996	28.4586	75.0776	7.4864
CAC0037	MinD family ATPase from ParA/SOJ subfamily	325.58	8.32508	113.997	25.0854	207.207	34.4391	84.1792	20.0108	128.502	42.3209	114.803	17.6616
CAC0038	Hypothetical protein	355.998	28.0071	121.254	24.3346	211.499	26.2393	92.1086	25.7834	142.369	52.5462	119.791	10.3544
CAC0039	DNA segregation ATPase FtsK/SpoIIIE family protein, contains FHA domain	452.295	24.9745	116.875	16.2814	288.045	48.929	109.499	41.3291	114.541	38.0984	158.621	9.79904
CAC0040	Uncharacterized small conserved protein, homolog of yfjA/yukE B.subtilis	3526.16	93.483	359.026	114.029	3594.51	2206.24	231.027	86.787	743.751	468.206	659.699	64.7681
CAC0041	Uncharacterized small conserved protein, homolog of yfjA/yukE B.subtilis	81.8115	8.14468	44.8972	2.69528	104.356	41.9956	30.4469	1.24324	40.2657	9.22536	37.5559	2.94114
CAC0042	Hypothetical protein, CF-1 family	760.427	16.5607	134.287	27.3084	1152.7	668.225	158.718	37.1733	502.716	351.591	327.142	42.5394
CAC0043	Hypothetical protein, CF-3 family	439.238	26.6102	98.8604	17.7264	770.245	436.412	83.5356	14.6421	211.883	131.738	181.71	10.5943
CAC0044	Predicted membrane protein	698.578	45.997	151.962	27.0901	1229.25	698.146	142.351	36.1107	374.588	255.465	286.525	16.1596
CAC0045	TPR-repeat-containing protein	287.074	16.1867	88.7011	6.90796	465.011	241.98	81.4796	16.9608	170.8	96.9326	169.475	20.171
CAC0046	Hypothetical protein, CF-2 family	55.7697	2.16247	40.3313	0.554367	76.6347	25.3934	25.0784	0.162609	26.7215	0.872054	28.3535	1.13813
CAC0047	Uncharacterized small conserved protein, homolog of yfjA/yukE B.subtilis	628.937	23.5173	139.435	12.5487	1080.73	576.875	218.422	52.432	340.02	179.637	391.075	52.1898
CAC0048	Hypothetical protein, CF-17 family	594.199	25.989	133.012	16.1882	1018.87	557.683	175.607	33.9498	304.504	167.6	321.356	28.2415
CAC0049	Hypothetical protein, CF-17 family	114.736	17.1248	55.161	4.32863	186.848	88.1329	36.203	4.69797	34.2717	0.845873	41.4299	1.57026
CAC0050	Hypothetical protein, CF-3 family K28	74.388	2.91865	50.5374	1.54081	98.3002	31.7503	35.6946	1.53716	36.375	2.14655	38.9655	0.294185
CAC0051	Hypothetical protein, CF-3 family	44.6872	2.94792	39.5167	0.840162	51.037	7.39039	27.1331	0.403191	28.7085	0.717801	29.5584	1.31918
CAC0052	Hypothetical protein, CF-18 family	101.817	7.18417	153.73	68.8539	76.779	10.6282	38.97	4.26412	45.1226	4.55521	87.1379	25.2332
CAC0053	Hypothetical protein	74.1062	8.53368	70.0886	1.24109	53.4948	7.56396	31.6567	2.65489	44.8848	1.49786	42.8094	4.26917
CAC0054	Predicted transcriptional regulator, HTH-type; YRAL B.subtilis ortholog	135.516	38.0493	142.12	40.2918	206.824	44.0498	36.3678	3.47917	42.8985	2.85982	83.788	0.595016
CAC0055	Uncharacterized predicted metal-binding protein, ortholog of Streptomyces (2808777)	63.3803	0.481241	50.8953	1.57205	58.2923	6.82013	35.631	2.89214	31.2912	1.88303	37.0558	0.975445
CAC0056	Hypothetical protein	1678.09	224.923	1858.45	351.396	2891.12	175.813	1628.37	143.311	772.235	290.928	2647.51	785.881
CAC0057	Hypothetical protein	4857.86	441.6	5009.64	1011.06	9002.3	470.166	5230.31	791.846	3165.45	1057.15	7847.24	2574.99
CAC0058	Hypothetical protein	4774.71	524.776	5444.82	1222.11	9542.96	846.101	5221.93	514.279	2885.66	819.508	8773.58	3660.58
CAC0059	Hypothetical protein	2350.77	110.215	2644.47	711.661	4706.16	389.408	1280.5	213.009	566.165	167.307	2081.84	997.126
CAC0060	Predicted membrane protein	1573.64	60.1621	1735.33	422.257	3512.19	164.098	1214.71	51.8409	736.881	209.633	2103.21	882.24
CAC0061	Phage-related protein, gp16	1333.49	165.923	1682.32	448.961	2872.15	302.2	1252.95	180.845	623.446	184.622	2217.19	1040.66
CAC0062	Phage-related protein	3768.79	452.703	3367.67	794.085	6601.82	388.282	4316.11	531.887	1665.8	613.872	5456.24	1718.44
CAC0063	Phage-related protein	422.717	20.801	396.788	135.848	813.256	23.3329	237.418	35.3468	121.218	35.8578	413.244	215.161
CAC0064	Hypothetical protein	784.542	64.8344	989.305	333.68	1979.96	127.643	738.188	46.4268	400.961	144.563	1647.93	766.753
CAC0065	Hypothetical protein	231.85	4.23279	187.799	53.6756	531.13	21.1833	156.488	26.5964	69.9415	19.848	300.435	162.932
CAC0066	ABC transporter, ATP-binding protein	235.811	25.6224	197.368	18.9067	361.576	23.095	233.75	40.7303	119.265	10.6972	317.949	135.71
CAC0067	(FS) similar to ABC transporter (permease), YXDM B.subtilis ortholog	121.833	17.807	118.668	8.41381	153.423	13.7293	82.3567	10.6016	53.9955	6.64704	101.598	30.7158
CAC0068	(FS) similar to ABC transporter (permease), YXDM B.subtilis ortholog	49.2481	6.18138	50.5131	0.965459	55.7018	8.80032	29.6336	1.85356	28.7415	0.164607	36.1164	4.02811
CAC0069	Predicted iron-binding protein, hemerythrin	108.541	4.911	117.632	7.91093	132.857	7.82077	113.438	11.8477	54.4563	5.51526	140.637	35.9351
CAC0070	Hypothetical protein	389.867	17.1307	1113.18	137.501	342.381	59.8515	89.9182	17.3613	561.202	101.424	171.319	49.8102
CAC0071	Uncharacterized conserved protein, YTFE E.coli ortholog	64.7991	2.23919	71.7058	6.07034	71.7748	2.16157	42.2932	4.40958	42.1489	0.0143374	54.7566	3.94715
CAC0072	Hypothetical protein	60.9709	0.769325	58.0539	0.841056	55.8315	3.4108	34.7189	0.673632	42.0862	3.22289	49.8988	1.62929
CAC0073	Uncharacterized protein, ortholog of YYBG B.subtilis	313.558	17.0257	257.499	19.318	328.153	46.8051	392.521	23.8807	276.295	44.3516	402.79	19.3091
CAC0074	MDR-type permease	68.6279	0.863278	72.6638	6.49766	69.1125	2.62956	45.4418	1.2597	43.7801	2.58473	48.217	4.9863
CAC0075	Ferredoxin	306.281	11.7323	125.268	5.5926	146.981	17.4459	56.3141	1.03802	51.4683	9.31548	133.616	28.9325
CAC0076	Predicted permease	61.5327	4.02406	60.9298	3.27238	58.7266	7.58577	36.5016	1.33376	38.2692	2.28311	42.619	0.940179
CAC0077	Conserved membrane protein, possible homolog of CAAX-like membrane endopeptidase	371.848	35.0629	205.724	1.73502	212.525	17.3986	55.2084	4.61445	55.9375	4.33491	91.2333	16.6411
CAC0078	Accessory gene regulator protein B	1479.17	502.066	1607.49	27.1102	436.142	159.467	423.1	247.126	1578.1	631.837	1363.48	435.96
CAC0079	Hypothetical protein	33337.4	3856.78	55253.7	1281.27	8882.23	6633.29	8046.12	4580.15	19493.6	1091.8	24347.4	4103.08
CAC0080	Histidine kinase-like ATPase	67.0821	9.18468	72.7125	3.85704	60.7326	9.32713	30.6007	2.4861	43.5895	5.18349	39.5568	4.1036
CAC0081	Accessory gene regulator protein A	582.185	25.3133	551.973	52.8041	546.512	145.2	181.393	75.8721	470.716	108.724	403.969	118.982
CAC0082	Predicted membrane protein	33247.8	2745.82	34505	2555.67	12624.9	4598.09	10727.9	7778.12	20147.6	806.669	28494.4	10644.3
CAC0083	PemK family of DNA-binding proteins	7749.51	2861.94	4669.9	267.197	4715.65	131.178	5864.03	857.133	4151.81	139.413	5095.51	853.438
CAC0084	MutT/Nudix family hydrolase	295.077	109.964	304.841	16.4141	345.552	25.2998	320.888	66.0223	188.731	5.5394	172.193	25.3932
CAC0085	Hypothetical protein	67.8676	6.73068	79.7286	1.3317	60.2877	6.2609	36.3977	3.93452	33.9454	3.35084	31.8698	0.993035
CAC0086	Muconate cycloisomerase related protein, ortholog of YKGB B.subtilis	860.479	73.6359	1830.5	245.208	512.054	77.3469	41.0818	13.3692	240.542	53.2192	182.469	57.9422
CAC0087	Predicted Co/Zn/Cd cation transporter	430.643	37.834	297.45	7.67656	356.181	33.5144	366.276	57.8989	220.216	2.31912	281.56	10.907
CAC0088	Peptide methionine sulfoxide reductase	1970.2	83.2343	1480.66	95.5949	1927.3	63.4147	2104.54	446.985	1194.36	45.9513	1461.1	46.3054
CAC0089	D-3 phosphoglycerate dehydrogenase	4001.4	248.501	2666.58	143.451	4337.55	302.995	5408.71	1039.16	3633.59	219.904	3455.13	164.471
CAC0090	Xylanase/chitin deacetylase, NodB family	1670.67	52.5669	1302.36	118.936	1841.32	151.927	2097.49	349.597	1309.82	220.226	1363.27	30.1508
CAC0091	Ketol-acid reductoisomerase	19612.6	481.879	26330	5893.5	15389.1	4956.68	18902.4	805.025	17031.5	1256.24	7740.43	595.686
CAC0092	Uncharacterized predicted membrane protein, YTWI B.subtilis ortholog	76.5508	4.87007	145.179	38.0153	98.6416	10.4683	93.6992	16.7299	83.145	9.59891	32.4612	1.44788
CAC0093	Transcriptional regulators, LysR family	98.8598	2.04582	124.599	30.1805	107.864	7.70274	101.757	13.3476	79.2201	4.4168	89.9599	6.91694
CAC0094	Ferredoxin-nitrite reductase	3363.81	296.053	4064.13	822.915	2396.22	70.0898	3258.96	250.127	4446.76	1651.11	4413.89	522.186
CAC0095	Glutamil-tRNA reductase	3324.42	229.526	5396.93	1468.56	3857.53	283.221	4605.46	558.986	7629.55	2510.04	3276.22	402.924
CAC0096	Precorrin-2 dehydrogenase	569.455	14.4375	927.922	241.832	553.12	59.5677	1014.25	42.2797	1440.6	400.899	634.042	142.23
CAC0097	Hydroxymrthylbilane syntase (porphobilinogen deaminase)	1356.64	82.5482	1862.11	518.384	1295.67	147.922	3437.76	125.718	3430.72	662.276	1956.56	353.556
CAC0098	Uroporphyrinogen III syntase	591.09	31.6196	895.189	212.464	516.815	64.84	1098.25	47.807	1294.9	142.578	608.689	99.4023
CAC0099	Glutamate-1-semialdehyde aminotransferase	1260.34	70.9735	1738.48	377.082	1200.45	214.487	2968.91	101.07	2811.5	229.345	1705.42	184.961
CAC0100	Delta-aminolevulinic acid dehydratase (porphobilinogen synthase)	910.683	57.4281	1193.46	228.91	870.698	173.803	1121.92	92.8141	1439.27	195.805	941.813	270.537
CAC0101	Methyl-accepting chemotaxis protein	46.9078	1.49251	52.7842	2.44615	43.423	3.7383	79.3051	14.2381	35.1851	0.636006	57.1482	25.4508
CAC0102	O-acetylhomoserine sulfhydrylase	50.829	1.70036	102.815	25.8236	1087.47	267.005	1254.74	645.207	1881.49	2412.05	164.256	72.08
CAC0103	Adenylylsulfate kinase	54.2527	3.9923	82.2054	16.5709	1508.74	475.972	1505.45	859.789	3131.63	4199.89	129.761	56.8415
CAC0104	Adenylylsulfate reductase, subunit A	51.6796	3.56445	95.4266	20.1598	2202.75	718.989	1883.98	1103.44	4198.49	5641.59	163.17	78.4771
CAC0105	Ferredoxin	56.5547	3.65954	114.992	21.6682	1695.41	607.765	1198.36	643.396	2708.57	3628.86	120.48	52.4362
CAC0106	ABC-type probable sulfate transporter, periplasmic binding protein	95.6451	3.5262	401.982	140.888	2098.67	720.33	1333.18	684.456	3493.61	4239.97	192.288	55.4235
CAC0107	ABC-type sulfate transporter, ATPase component	57.2618	7.12388	86.9579	11.5503	983.889	316.653	875.976	481.237	2336.46	3147.13	107.254	43.4006
CAC0108	ABC-type probable sulfate transporter, permease protein	57.3452	2.14136	100.975	19.5099	1757	646.806	1554.2	792.223	3592.03	4792.57	167.501	65.2947
CAC0109	Sulfate adenylate transferase, CysD subfamily	68.7347	1.31573	158.527	42.0418	2981.57	1097.05	1959.68	1023.09	6650.08	8762.44	222.083	100.832
CAC0110	GTPase, sulfate adenylate transferase subunit 1	111.002	9.83804	549.148	253.396	8171.04	2783.39	5401.95	2767.94	14238.5	17629.1	769.299	426.97
CAC0111	Glutamine-binding periplasmic protein fused to glutamine permease	4293.11	797.457	1811.85	90.1352	3719.25	1061.89	4652.45	748.221	3359.42	1368.94	3028.61	943.618
CAC0112	Glutamine ABC transporter (ATP-binding protein)	2472.43	38.6744	1085.18	65.2905	2563.49	878.239	1445.01	266.206	896.627	340.398	979.295	335.232
CAC0113	Transcriptional regulator of sugar metabolism	441.08	23.7967	363.971	16.6078	663.49	45.9784	402.349	25.2019	318.225	67.1408	420.547	7.39492
CAC0114	Predicted membrane protein	1841.75	115.668	1605.97	35.364	2654.55	129.387	2215.58	124.478	1653.18	317.76	2063.04	98.9498
CAC0115	Uncharacterized protein, Yje/RRF2 family	1250.36	710.313	808.757	104.186	1305.53	139.248	1252.21	437.545	988.113	34.8995	1174.94	242.945
CAC0116	Carbone-monoxide dehydrogenase, beta chain	518.47	132.48	952.759	394.852	1210.1	337.318	911.468	134.26	908.367	90.884	983.723	370.88
CAC0117	Chemotaxis protein cheY homolog	55.955	0.608493	105.633	26.6268	92.5067	21.3529	256.424	66.2049	75.5431	14.7961	480.415	104.378
CAC0118	Chemotaxis protein cheA	57.4668	5.51654	124.183	38.7549	102.216	24.873	268.412	98.9624	67.5658	15.5041	523.356	87.1039
CAC0119	Chemotaxis protein cheW	66.1313	7.97811	159.074	45.6155	133.061	31.2327	399.221	214.152	94.0444	24.7264	991.755	167.95
CAC0120	Membrane-associated methyl-accepting chemotaxis protein with HAMP domain	60.6746	2.16642	105.076	24.9552	84.2854	15.1191	117.441	50.0303	42.6064	3.48767	259.1	53.0308
CAC0121	Chemotaxis protein methyltransferase (cheR)	43.2558	0.575352	57.5929	5.72821	46.9941	2.47929	49.8308	12.9611	31.1667	1.05989	89.0156	17.8798
CAC0122	Chemotaxis respons regulator (cheY)	2796.55	58.2226	1476.81	200.813	2029.33	314.91	1202.19	157.192	1104.76	432.901	2066.34	538.512
CAC0123	Cytosine deaminase	2221.54	627.1	1055.58	104.895	1686.07	125.658	795.431	203.89	609.71	49.1596	857.216	196.189
CAC0124	Hypothetical protein	44.8501	0.722889	45.1901	1.23706	49.351	6.51821	27.242	0.808883	28.6871	0.781709	28.6034	1.04678
CAC0125	DNA-directed DNA polymerase, III chain (dnaX)	1570.34	91.0806	1589.45	203.11	1276.31	203.616	1760.44	220.519	1613.1	347.388	1543.69	119.829
CAC0126	Uncharacterized conserved protein, YbaB family	21274.3	195.19	24312.1	1490.65	21425.4	111.694	22198.2	389.659	22027	892.066	19152	1125.65
CAC0127	Recombination protein (recR)	5299.24	189.162	5171.08	239.452	6005.4	361.872	4641.52	202.605	4373.01	338.318	4866.95	319.337
CAC0128	Hypothetical protein	2210.33	64.3552	2372.69	28.21	3393.58	461.909	923.683	47.4632	1380.21	210.157	1055.53	154.282
CAC0129	BofA B.subtilis ortholog, SigmaK-factor processing regulatory protein	219.483	6.86873	225.609	3.71861	254.757	17.7288	117.3	15.3461	91.8021	10.0431	103.9	6.36486
CAC0130	Uncharacterized membrane protein, YTAF B.subtilis ortholog	77.5121	1.57268	113.818	13.9195	72.631	7.94149	50.723	3.49195	96.0741	21.3178	63.466	2.92726
CAC0131	Hypothetical protein	63.6035	1.02079	85.499	14.8395	60.3375	8.02653	45.2728	2.56664	60.7981	3.76198	56.1156	3.19328
CAC0132	Hypothetical protein	104.863	3.21035	151.235	12.0594	101.771	23.6969	83.4393	2.597	160.005	25.2652	128.477	19.5131
CAC0133	Hypothetical protein, CF-4 family	55.7272	1.96143	68.5851	6.14883	54.8759	4.69119	38.9061	3.51191	51.9524	6.03129	43.7989	3.677
CAC0134	Hypothetical protein, CF-19 family	166.127	14.3832	257.573	29.8437	149.539	42.249	163.124	10.6131	367.369	103.095	198.396	31.8954
CAC0135	Hypothetical protein, CF-23 family	82.3962	7.6974	101.905	14.2299	74.7213	5.65353	78.4168	5.67834	89.713	13.7655	66.0421	7.797
CAC0136	Hypothetical protein	56.8715	3.5758	63.3225	5.15492	53.262	4.8268	38.0128	1.72436	36.3829	2.84319	38.6488	4.19832
CAC0137	Hypothetical protein, CF-5 family	78.0505	11.5212	80.7701	13.2477	66.3074	6.79811	55.708	5.9741	63.0849	7.80107	54.0342	6.20179
CAC0138	ABC transporter, ATP-binding component	3058.86	202.39	3375.41	456.997	2601.25	83.2999	2247.12	804.731	4299.67	1123.13	5603.9	1545.35
CAC0139	Predicted permease	3769.96	317.86	4294.91	449.511	2993.54	221.115	2471.78	799.876	4941.95	1689.22	6501.99	1895.14
CAC0140	Predicted permease	3123.63	205.852	3694.7	408.053	2542.13	186.036	1660.98	515.706	3260.2	847.642	4415.41	1086.95
CAC0141	Membrane permease, predicted cation efflux pumps	6520.36	512.24	6856.05	705.634	4377.73	567.242	2829.34	826.352	4856.6	1385.81	7320.27	2347.34
CAC0142	Hypothetical protein	40.6158	2.34393	56.7737	1.11963	38.8789	1.64928	25.6813	0.347821	44.8138	4.88223	29.0212	0.478719
CAC0143	Hypothetical protein	41.8259	0.441234	56.1915	2.0503	40.6715	0.947454	27.8177	0.702393	48.5536	7.76528	34.1829	3.04691
CAC0144	Sugar fermentation-stimulation protein	146.941	0.204607	485.051	71.5166	179.152	21.2961	191.618	26.2036	487.58	222.203	208.485	7.51466
CAC0145	N-terminal Zn-ribbon domain and C-terminal MutT domain, YJAD ortholog	210.764	11.878	313.271	28.8792	223.464	30.7461	138.622	35.2259	166.666	67.5573	172.069	22.6357
CAC0146	Related to ABC transporter permease component	15166.1	328.687	21548	1144.59	12023.2	545.915	3077.99	754.992	8731.62	464.351	5058.72	940.084
CAC0147	ABC transporter, ATP-binding protein	24454.7	645.006	35819.1	2968.52	19900.2	318.071	8449.49	1752.2	24150.5	1683.51	11407.9	1143.05
CAC0148	Predicted enzyme with TIM-barrel fold	274.389	38.5664	280.919	47.5595	343.239	19.1607	178.7	38.282	215.701	49.2076	210.905	14.2377
CAC0149	Hypothetical protein	4359.89	124.15	2284.68	1158.89	4539.94	990.566	385.449	222.938	84.6802	51.9935	3791.23	1449.56
CAC0150	Hypothetical protein	722.875	32.9831	838.442	172.177	930.292	66.7305	460.682	42.8463	463.315	118.179	713.021	28.8145
CAC0151	Predicted SAM dependent methyltransferase	1020.54	32.9394	1076.06	119.093	1322.27	119.633	1074.64	85.3903	804.665	191.317	1227.12	200.579
CAC0152	Ribosomal-protein-alanine acetyltransferase (acetylating enzyme for N-terminal of ribosomal protein S5)	765.935	129.692	607.963	16.206	487.46	58.3576	672.558	62.1913	612.86	150.344	547.648	84.4123
CAC0153	Beta-phosphoglucomutase, putative	92.0066	18.5753	104.768	12.7074	116.862	2.60474	64.0667	9.99992	64.2275	6.4959	71.0373	6.71065
CAC0154	PTS system, mannitol-specific IIBC component (gene MtlA)	1130.31	255.313	754.69	351.964	2055.64	502.807	139.41	103.054	53.2022	11.5939	2114.72	365.165
CAC0155	Putative regulator of the PTS system for mannitol (gene MltR)	1504.34	271.094	1062.42	489.953	2675.45	623.613	187.513	146.734	67.2064	16.331	2424.22	767.923
CAC0156	PTS system, mannitol-specific IIA domain (Ntr-type) (gene MltF)	5252.31	297.513	2666.7	1420.94	7028.13	2085.38	481.809	407.787	87.183	21.7315	6317.28	1171.08
CAC0157	Mannitol-1-phosphate 5-dehydrogenase (gene MtlD)	1963.93	147.912	1017.06	582.884	2700.45	551.117	190.604	153.244	51.525	9.46624	2481.75	945.225
CAC0158	Glucoseamine-fructose-6-phosphate aminotransferase (gene glmS)	1672.85	520.624	1000.08	153.468	1527.22	104.373	3440.54	699.503	1683.02	359.638	1455.04	344.324
CAC0159	Hypothetical protein	379.138	31.7882	228.632	45.0581	251.647	19.5533	198.213	12.4228	348.06	30.8957	259.743	53.9511
CAC0160	Predicted acetyltransferase	192.102	29.1992	121.15	14.5406	135.808	12.3614	50.6977	2.51064	60.6459	8.23061	65.8527	7.71754
CAC0161	ABC transporter (permease)	68.8992	3.05507	61.7745	3.01243	58.8543	8.8674	31.4855	4.37312	31.3512	1.30714	32.0394	0.91239
CAC0162	Transcriptional regulator MarR/EmrR family	437.429	161.072	445.172	98.5071	264.385	51.0204	613.576	250.168	423.594	64.3049	375.536	47.2787
CAC0163	Predicted acetyltransferase	89.9479	5.6857	109.238	12.1181	77.7243	9.49354	69.5271	14.4138	83.8575	12.7348	58.6327	1.67856
CAC0164	ABC transporter, ATP binding-protein	1136.44	378.644	1804.49	740.095	1490.24	421.705	193.072	68.3074	201.758	10.0983	975.114	116.033
CAC0165	Predicted ABC transporter, permease component	1002.27	128.65	1635.93	611.237	1176.48	269.159	186.911	61.0106	185.21	13.9818	782.607	58.0156
CAC0166	Uncharacterized conserved protein	43.2726	0.909647	43.6147	0.4	43.0312	1.38808	28.5443	0.87859	32.2233	1.31995	30.1303	0.557861
CAC0167	Phosphoglycerate mutase	1548.74	128.443	1350.26	120.566	1353.35	94.0151	956.399	135.364	449.403	96.6974	850.382	125.354
CAC0168	T-RNA-processing ribonuclease BN	484.679	18.0106	418.916	42.9858	392.275	23.6146	305.831	53.7817	121.912	7.03438	400.866	185.878
CAC0169	ABC transporter (ATP-binding protein)	47.2705	2.76654	46.4335	0.969166	45.5877	5.21123	32.1004	0.410519	31.8862	1.09655	39.0409	5.05179
CAC0170	Predicted permease	54.6155	0.895542	53.5274	2.52512	56.6297	9.87675	38.6588	2.48333	36.4836	1.84582	51.3673	7.47403
CAC0171	Predicted permease	79.986	3.41096	77.8794	11.7124	85.9611	27.8102	56.6779	3.58507	51.9201	6.06786	82.3883	12.8149
CAC0172	Predicted membrane protein	53.4651	1.13199	50.0598	3.01651	49.509	8.5681	31.2864	0.526138	32.2846	0.666691	37.9517	1.67334
CAC0173	Histidine kinase-like ATPase	192.95	6.69499	108.717	15.849	163.921	14.2868	80.0852	1.80822	75.2102	6.22295	148.013	20.3541
CAC0174	Response regulator, CheY-like receiver domain and HTH DNA-binding domain	360.787	94.6348	228.128	22.2554	242.027	21.2452	91.0919	23.0789	116.817	24.2679	138.474	37.7856
CAC0175	Predicted sugar phosphate isomerase, homolog of eucaryotic glucokinase regulator	447.225	25.6694	239.407	31.7623	218.843	64.897	81.5153	8.87022	718.218	475.19	159.865	21.5393
CAC0176	Oligopeptide-binding protein, periplasmic component	287.062	33.3447	169.848	25.3439	161.862	29.9393	41.9859	8.69751	399.997	251.729	81.2823	11.4286
CAC0177	Oligopeptide transport permease protein	147.31	5.94684	109.691	2.61001	82.8141	15.5447	40.0858	2.32563	63.7954	20.2304	42.3674	2.14342
CAC0178	Oligopeptide transport permease protein	335.291	25.7478	261.374	17.3322	231.134	19.8029	137.177	5.75691	279.126	88.3371	160.893	30.9878
CAC0179	Oligopeptide transport ATP-binding protein	1141.77	70.627	1162.53	75.0336	711.693	98.8338	567.752	3.69312	1656.09	635.525	818.055	95.5029
CAC0180	Oligopeptide ABC transporter, ATP-binding protein	328.96	17.9991	250.201	25.7514	208.648	27.6785	148.112	4.49333	425.576	188.38	200.986	23.1668
CAC0181	Similar to beta-lactamase	917.508	88.8876	869.817	1.42427	663.738	92.7606	561.388	88.3272	2207.87	943.313	902.748	184.088
CAC0182	Beta-glucosidase homolog	405.814	3.66551	329.278	24.0707	223.689	52.7502	100.776	12.19	436.842	220.912	148.064	20.4568
CAC0183	Transcriptional regulators of NagC/XylR (ROK) family, sugar kinase	1019.42	84.8607	810.36	76.4059	537.561	164.504	244.487	63.3746	1294.7	598.417	379.487	44.5918
CAC0184	Predicted acetyltransferase	213.619	26.7301	215.839	8.95178	148.009	41.2122	75.7532	12.8423	271.255	119.985	96.5354	18.2631
CAC0185	Uncharacterized membrane protein, YBBC B.subtilis ortholog	342.436	15.9638	363.109	32.702	233.82	57.0291	94.4239	10.3488	423.731	191.16	144.273	22.7499
CAC0186	Xre family DNA-binding domain and TPR-repeat-containing protein	1545.37	56.4037	2966.05	1699.38	1379.58	240.573	544.954	5.18535	776.488	76.4445	765.228	128.887
CAC0187	Glucosamine-6-phosphate isomerase (glucosamine-6-phosphate deaminase) (gene nagB)	3609.95	421.278	2212.22	266.09	2305.64	22.3265	2156.64	70.618	1888.85	389.341	2122.04	99.0046
CAC0188	N-acetylglucosamine-6-phosphate deacetylase (gene nagA)	1414.24	39.5588	720.363	108.512	741.023	12.3123	456.612	17.7971	573.63	70.4341	544.53	3.67583
CAC0189	Similar to transcriptional regulator, GntR family	2043.56	191.676	1095.57	206.307	1057.61	25.5849	961.449	40.1412	1087.09	191.538	1058.28	45.8046
CAC0190	Beta-lactamase	119.273	30.6711	84.6833	8.76652	59.8297	8.04161	35.2156	1.35696	162.482	86.4022	57.4223	12.0985
CAC0191	Transcriptional regulator, RpiR family	63.3544	2.51368	77.4712	2.95297	50.9892	3.22528	27.98	1.3687	74.0683	31.5273	33.8842	2.19073
CAC0192	Similar to chloromuconate cycloisomerase	67.9135	3.63634	109.099	14.4993	51.5398	2.7748	29.9245	0.950643	105.846	47.8004	35.9049	1.94991
CAC0193	Uncharacterized conserved membrane protein, affecting LPS biosynthesis	2696.36	397.261	3213.33	444.705	5377.73	3281.74	371.512	172.47	2717.23	441.928	1152.37	499.297
CAC0194	Glycosyltransferase involved in cell wall biogenesis	156.727	7.79048	202.323	38.4798	306.467	163.987	37.0048	4.22307	147.205	7.69925	58.8692	7.863
CAC0195	Predicted transcriptional regulator	263.872	18.7306	248.764	43.8488	295.835	4.4196	136.945	17.3342	159.021	29.8113	184.618	15.6488
CAC0196	NADH-dependent flavine oxidoreductase	968.471	73.8788	2036.3	138.45	1211.07	78.606	400.485	47.28	1930.82	348.486	492.29	12.8007
CAC0197	Transcriptional regulator, MarR/EmrR family	305.292	10.0599	389.69	123.375	298.224	18.8934	450.888	69.8631	328.517	54.9709	309.354	29.713
CAC0198	Uncharacterized membrane protein, ortholog YYAS B.subtilis	301.321	13.3038	358.486	105.264	307.161	22.9723	320.258	47.5637	263.637	44.7359	287.349	45.1361
CAC0199	Hypothetical protein	45.8639	1.61907	45.626	2.52193	43.181	2.09043	27.302	0.226609	39.6102	6.18543	30.653	0.135169
CAC0200	Uncharacterized membrane protein	55.8878	0.0500791	50.129	2.55656	45.8776	5.39301	376.924	37.6042	92.6705	46.3988	413.815	48.1583
CAC0201	Transcriptional regulators, AcrR family	1104.65	88.1917	537.407	65.8328	674.973	26.7402	431.425	19.2371	207.774	44.3838	520.884	8.05336
CAC0202	Hydrolase of the alpha/beta superfamily	152.79	6.70578	176.565	7.49197	167.565	16.1273	223.787	19.657	142.486	55.3973	155.243	5.98301
CAC0203	Flavodoxin	194.973	19.8293	238.25	12.4464	166.538	19.3278	290.768	11.4211	175.101	73.4356	183.076	10.4674
CAC0204	Sortase (surface protein transpeptidase), YHCS B.subtilis ortholog	2969.73	191.49	2755.39	1747.86	351.967	37.6977	178.276	42.9079	2332.45	1220.65	175.189	35.3904
CAC0205	Predicted phosphohydrolases, Icc family	13350.4	490.997	21241.7	13929	850.569	147.439	376.2	166.913	15041.2	7476.91	360.823	109.603
CAC0206	Uncharacterized conserved membrane protein	4123.76	385.486	2252.45	1273.33	167.795	65.6349	217.002	121.217	2067.62	532.51	67.7646	11.3332
CAC0207	Hypothetical protein, CF-6 family	7343.33	22.6423	6657.32	1399.47	2636.6	137.211	1860.98	226.172	6245.44	1338.84	1807.08	122.045
CAC0208	Predicted membrane protein; CF-20 family	412.635	25.9746	207.929	52.2742	752.983	383.504	300.313	57.7621	226.972	69.0155	378.825	222.113
CAC0209	Predicted membrane protein; CF-20 family	168.765	12.2074	106.481	21.4821	260.786	96.9643	118.01	22.5934	71.5319	5.87624	104.632	26.009
CAC0210	Biotine synthase (gene bioB)	90.0403	3.09027	95.4186	8.0505	89.1459	5.96407	60.21	2.76916	50.3596	5.21943	61.3174	4.43362
CAC0211	BioY protein precursor	90.7446	3.87172	91.3822	10.4874	88.8268	8.3237	41.2905	3.76388	36.5187	1.46938	39.8816	1.74332
CAC0212	Biotin-(acetyl-CoA carboxylase) ligase	371.198	73.8652	251.919	12.9742	309.274	18.9731	250.195	47.9164	200.751	31.4841	255.063	26.4817
CAC0213	Protein containing LysM motif repeat	46.5675	1.219	52.5665	4.82704	45.9346	3.02075	24.9693	0.209738	64.6113	47.9969	26.1964	0.768723
CAC0214	Endoglucanase, aminopeptidase M42 family	147.334	4.03409	209.495	8.85738	99.0247	24.9465	74.7758	13.5596	98.1261	27.8009	101.459	53.0148
CAC0215	Endoglucanase, aminopeptidase M42 family	2815.89	467.937	4543.4	611.797	1247.27	624.926	1298.48	403.306	3051.29	703.172	1648.15	347.558
CAC0216	Endoglucanase, aminopeptidase M42 family	1189.01	80.5714	2517.23	111.134	758.198	392.172	921.449	305.31	2125.33	402.897	1192.98	13.2683
CAC0217	Prephenate dehydrotase (pheA)	1205.75	57.6199	1453.63	109.809	1164.08	65.6446	1002.34	101.094	937.428	74.0286	858.658	67.8099
CAC0218	Membrane protein TerC, possibly involved in tellurium resistance	185.478	1.46114	146.089	12.0536	244.187	22.1304	65.8507	5.24212	52.184	1.74121	105.854	7.9588
CAC0219	Uracyl DNA glycosilase	672.263	33.0887	488.53	51.8551	846.786	78.2844	229.422	11.9029	166.891	26.3623	375.666	30.5768
CAC0220	Hypothetical protein	1417.14	79.9899	1081.98	196.442	1203.8	148.68	695.366	94.4374	577.86	110.705	987.632	175.664
CAC0221	Aspartate aminotransferase	2493.06	137.923	2146.85	65.7588	2039.87	69.444	1818.93	289.185	1381.65	83.4917	1609.69	76.3425
CAC0222	Exodeoxyribonuclease (exoA)	2327.59	26.5711	1893.64	150.323	3202.88	721.353	1990.08	103.908	1796.85	192.047	1792.55	62.4481
CAC0223	Predicted N6-adenine-specific DNA methylase	646.576	15.1481	469.551	27.0536	589.661	39.8109	790.524	99.1457	530.275	156.809	602.537	33.2036
CAC0224	Response regulator (CheY-like receiver domain and HTH DNA-binding domain)	594.38	11.8433	462.42	30.6379	632.92	28.5362	638.533	47.4974	482.052	123.287	508.401	43.2947
CAC0225	Sensory transduction histidine kinase	674.447	8.13054	469.63	32.2297	666.965	15.2866	521.423	55.407	381.52	95.9125	556.022	110.866
CAC0226	ABC transporter, ATP-binding protein	90.3217	4.83454	76.7687	6.92176	107.768	20.9279	71.8577	6.22872	54.0552	7.3359	68.4177	4.63535
CAC0227	Predicted permease	58.5605	5.10753	59.6159	7.10003	73.8186	6.04165	40.8368	0.355688	40.0828	3.22245	46.2235	1.15671
CAC0228	Hypothetical protein	58.9591	5.9402	55.6904	4.12586	84.6198	13.1092	28.4266	0.6562	28.1539	0.488213	32.5718	1.26142
CAC0229	Predicted Zn-dependent proteases, TLDD ortholog	806.038	34.0153	608.003	33.6863	777.924	7.52831	406.265	8.59202	377.27	85.7299	476.388	30.3758
CAC0230	Inactivated predicted Zn-dependent protease, PMBA ortholog	11474.9	1015.57	7383.32	337.028	9484.87	254.735	7860.1	554.02	5475.53	1364.13	9039.6	828.878
CAC0231	Transcripcional regulator of sugar metabolism	1185.64	268.842	1569.77	552.122	1268.2	184.019	365.136	143.759	696.837	227.946	763.624	199.914
CAC0232	1-phosphofructokinase (fructoso 1-phosphate kinase)	2535.08	442.298	3009.21	739.788	2481.47	309.707	991.765	500.883	1701.32	501.169	2061.62	444.07
CAC0233	PTS system, IIA component	6093.66	1167.91	8318.87	2910	5977.44	613.707	2341.58	1326.99	4016.31	969.048	5245.72	1547.02
CAC0234	PTS system, fructoso-specific IIBC component	4101.36	674.116	4860.49	1349.41	3817.9	354.625	715.196	415.316	847.508	208.776	2064.53	537.217
CAC0235	Chloramphenicol acetyltransferase	319.044	46.0996	255.568	23.7081	227.941	7.75932	155.27	53.6005	163.232	18.7459	152.531	6.38278
CAC0236	ABC-type multidrug transport system, ATP-ase component	532.375	37.0112	397.685	32.9719	441.853	71.1286	459.762	63.0114	347.221	72.3494	448.967	33.1483
CAC0237	ABC transporter, permease component	127.012	8.94816	117.162	7.50899	114.18	21.4233	71.5755	7.26404	64.2678	11.9414	81.7506	4.38223
CAC0238	ABC transporter, permease component	384.065	13.3903	356.255	25.9542	322.806	88.2427	271.261	37.4296	226.131	79.0738	294.919	18.5844
CAC0239	Histidine kinase-like ATPase	427.901	13.2916	403.788	6.88301	377.697	110.878	289.242	19.282	212.548	72.5765	309.675	40.3148
CAC0240	Response regulator (CheY-like recever domain and HTH DNA-binding domain)	140.824	5.56576	143.426	0.705373	130.125	32.3587	64.3108	2.05681	61.0983	11.3757	73.5631	4.12193
CAC0241	ABC-type multidrug transport system, ATP-ase compoment	62.1379	5.47145	73.6311	12.722	62.4131	5.16298	55.2437	8.26082	51.1305	6.3678	49.6216	2.2227
CAC0242	Predicted permease	45.5553	0.996794	51.8237	7.31957	44.8791	3.58788	34.5126	4.82492	34.2502	3.75149	37.882	2.50406
CAC0243	Predicted permease	81.4924	4.87369	92.229	5.71789	94.6798	3.24941	52.9972	2.78295	83.0306	37.4281	68.0987	6.13326
CAC0244	Integral membrane protein (permease)	111.744	1.34276	86.6547	10.2029	136.674	101.447	440.18	24.6441	92.0061	45.8209	467.148	24.9827
CAC0245	ABC transporter ATP-binding protein	117.774	5.67279	94.4534	11.2016	132.284	89.0479	526.885	26.7639	97.475	45.8588	488.22	31.9521
CAC0246	Conserved membrane protein, predicted permease	1398.63	155.249	1298.85	155.413	940.799	505.656	3421.83	41.6105	1351.32	267.487	2444.58	426.003
CAC0247	Predicted permease	2298.1	259.142	2348.2	273.556	1613.44	884.725	4522.11	130.269	2402.65	370.555	3951.07	577.468
CAC0248	Transposon related protein	102.714	4.33441	90.8189	5.02452	108.238	35.4658	122.343	10.7139	57.0173	10.684	96.3761	6.66183
CAC0249	Glyoxalase I (glyoxalase family)	46.5905	2.83731	47.0836	0.692049	51.8235	4.17376	34.6106	2.45323	29.3869	0.727312	36.6246	3.42001
CAC0250	Methyl-accepting chemotaxis protein	72.4026	8.09679	94.0803	11.6641	70.2706	2.60035	58.308	4.80005	50.5368	6.41295	100.997	47.5161
CAC0251	Uncharacterized Fe-S protein (fragment)	52.6319	0.958495	57.9616	4.03147	52.5249	11.1271	29.7821	1.18774	28.7203	0.172579	45.0061	3.65795
CAC0252	Molybdate-binding protein	82.0858	6.99071	131.014	22.8144	89.1681	4.48496	62.6613	12.4853	105.434	24.7978	51.1961	1.36472
CAC0253	Nitrogenase iron protein (nitrogenase component II) gene nifH	104.682	8.33183	198.858	12.8352	60.6622	6.50169	49.2979	2.17405	275.088	248.767	62.7723	6.80309
CAC0254	Nitrogen regulatory protein PII (nitrogen fixation nifHD)	122.19	11.6622	283.847	11.6106	79.1323	4.89284	64.8728	7.22186	384.404	336.785	86.2792	14.2536
CAC0255	Nitrogen regulatory protein PII (nitrogen fixation nifHD)	65.9249	2.30893	120.496	9.35111	48.9979	1.10588	35.8795	3.38327	105.012	69.481	40.9602	1.32058
CAC0256	Nitrogenase molybdenum-iron protein, alpha chain (nitrogenase component I) gene nifD	122.049	14.3635	211.328	7.27625	103.665	33.2099	58.7617	4.68943	210.452	161.768	73.1268	13.0087
CAC0257	Nitrogenase molibdenum-iron protein, beta chain, gene nifK	193.854	18.0848	364.839	14.7103	162.359	67.869	70.4427	3.73402	362.165	335.018	99.6094	14.4445
CAC0258	Nitrogenase iron-molibdenum cofactor biosinthesis protein, gene nifE	127.421	15.5221	176.551	9.29617	136.495	74.8714	94.6904	7.03894	233.387	159.483	87.8047	14.4102
CAC0259	Fusion nifN/K+nifB (nifN-nitrogenase iron molybdenum cofactor biosinthesis protein, nifK-nitrogenase molibdenum-iron protein beta chain, nifB-nitrogenase iron-molibdenum cofactor biosynthesis protein)	103.801	8.85803	125.318	6.62615	73.2633	10.4679	68.5994	6.56312	102.074	52.4982	63.2698	4.29849
CAC0260	Homocitrate syntase, omega subunit nifV (nivO)	53.3053	1.95889	60.8399	1.5723	48.1246	2.38925	37.8268	1.28562	37.4113	2.89606	36.6759	2.89228
CAC0261	Homocitrate synthase,alpha subunit nifV(nioA)	120.917	2.18315	132.267	6.20634	96.8928	3.90256	79.238	14.6928	72.198	12.7851	71.0935	3.43871
CAC0262	Tryptophan-rich possible sensory protein, TSPO homolog	54.5283	4.72921	54.5934	1.53771	49.8411	0.947707	30.5698	3.5089	30.0586	1.37243	29.8263	1.25311
CAC0263	Phosphoserine phosphatase related protein	615.85	28.6622	588.659	121.428	1404.03	393.969	531.202	34.2638	524.3	257.528	1146.76	147.897
CAC0264	Predicted membrane protein	124.944	9.14578	106.221	2.22187	142.325	19.6418	90.2719	17.3821	59.0512	7.88973	177.845	61.947
CAC0265	Transcriptional regulator, GntR family	670.718	74.7073	532.616	51.4336	740.903	40.1155	860.009	233.252	423.986	79.8005	1836.3	565.343
CAC0266	ABC transporter, ATP-binding protein	318.773	20.0882	253.298	11.8989	336.096	51.3574	291.206	74.7029	163.505	21.4678	731.639	334.755
CAC0267	L-lactate dehydrogenase	333.186	16.7726	447.54	140.568	285.446	22.7746	23136.7	5177.84	1373.31	793.53	7758.31	3043.99
CAC0268	ABC transporter ATP-binding protein	1542.69	100.912	1425.37	417.535	1974.91	212.327	5640.47	696.287	1026.69	98.947	3678.37	373.976
CAC0269	Uncharacterized membrane protein	1496.57	42.792	1228.66	173.441	1729.44	207.618	2697.99	524.912	432.585	22.829	2074.77	201.205
CAC0270	Hypothetical protein	225.874	24.3319	197.665	5.86817	155.446	7.85541	52.046	2.66873	96.2305	17.1105	70.5764	8.47723
CAC0271	Predicted esterase	265.492	23.983	368.56	55.5701	374.072	11.3202	982.286	136.255	290.347	33.1337	514.537	87.8368
CAC0272	Amino acid transporter	1740.32	90.0754	1530.77	77.1788	1838.9	267.529	1500.35	107.645	1013.28	149.106	1112.31	169.432
CAC0273	2-isopropylmalate synthase	445.073	38.359	1797.12	452.187	313.899	105.676	1929.1	1442.52	388.166	145.795	543.466	209.091
CAC0274	Aspartate ammonia-lyase (aspartase) gene ansB(aspA)	324.732	6.12855	1205.41	398.96	258.807	69.7567	1207.79	950.848	279.607	149.612	247.614	58.8324
CAC0275	Hypothetical protein	206.964	22.897	226.431	15.7221	132.753	19.2355	118.647	41.7284	121.397	26.843	98.1277	17.7612
CAC0276	Uncharacterized possible metal-binding protein	43.1845	2.03533	89.4593	58.7977	42.0599	2.96363	27.626	0.396886	471.77	503.672	31.7983	0.570219
CAC0277	HD-GYP hydrolase domain containing protein	863.225	119.111	736.935	24.1962	591.599	30.1115	663.174	109.046	626.46	102.499	613.659	109.413
CAC0278	Aspartate kinase	3565.8	69.5964	2033.91	288.933	4000.11	386.512	2057.02	81.8484	1174.01	50.5712	2083.38	82.1456
CAC0279	Peptidil-prolyl cis-trans isomerase	11057.7	590.526	8841.71	1899.95	8997.72	275.219	4318.36	714.23	3545.35	796.316	5362.01	773.058
CAC0280	Molybdate transport system, permease component	350.413	23.9718	522.629	135.477	354.734	13.7862	104.019	14.6887	130.362	27.4627	117.216	26.4755
CAC0281	Molybdate-binding periplasmic protein	409.749	38.4165	727.446	277.24	358.977	22.338	635.415	98.8473	1195.05	465.283	544.618	78.7197
CAC0282	Cytosine/guanine deaminase related protein	165.484	4.98915	181.365	22.0004	182.112	10.9194	200.934	29.896	274.986	101.43	221.463	42.2272
CAC0283	Molybdopterin biosynthesis protein	39.0332	3.30793	42.0737	1.66786	38.2045	2.90018	26.5533	0.762186	32.5424	5.33612	27.6478	0.632831
CAC0284	Transcriptional regulatory protein, Sir2 family	1257.48	90.8983	2010.93	76.8704	1248.01	311.724	1003.11	168.24	1495.34	319.978	798.924	102.723
CAC0285	DNA-damage repair protein, dinP/uvrX ortholog	5087.78	550.684	6129.09	510.573	4521.39	916.567	5512.5	814.353	7207.12	1421.55	4374.86	638.393
CAC0286	Uncharacterized membrane protein	72.2104	1.85632	76.0128	8.38386	115.594	17.1661	40.9181	3.13112	32.6186	3.57269	38.3506	2.61215
CAC0287	Uncharacterized membrane protein	63.3431	3.40823	66.9446	3.27874	100.308	19.0523	44.6874	3.82287	32.8978	4.76083	44.691	2.85314
CAC0288	ABC transporter, ATP-binding protein	53.074	4.84805	53.6631	4.38289	79.9441	8.24053	37.1559	2.38667	29.8995	2.0879	37.1133	2.34769
CAC0289	Response regulator (CheY domain, HTH domain)	98.4821	10.5117	93.2257	7.80759	95.3448	7.33922	79.2174	10.9368	65.3357	4.69429	73.6772	7.23926
CAC0290	Sensory transduction histidine kinases	207.993	8.30947	211.009	17.7441	221.437	22.0388	176.407	16.7472	145.347	13.8873	191.675	50.2941
CAC0291	FUSION: methionine sintase I (cobalamin dependent) and 5,10 methylenetetrahydrofolate reductase	2186.11	34.148	1270.64	100.893	1756.25	243.916	1899.12	327.656	1165.02	74.3153	1816.59	218.99
CAC0292	Hypothetical protein	3133.91	128.457	2114.43	92.5876	2589.78	563.215	3239.12	425.548	1965.61	94.3329	3348.26	208.042
CAC0293	MccF-like protein	1042.3	77.7338	707.849	118.085	1416.78	130.435	1053.02	111.817	861.348	249.787	1347.29	100.474
CAC0294	Magnesium and cobalt transporter	1610.49	64.1925	1089.66	95.156	1844.1	173.578	1694.15	133.22	1034.4	301.949	1817.88	159.106
CAC0295	Metal-dependent amidohydrolases	50.1843	3.52175	46.7087	3.61329	45.0755	1.43278	31.6885	0.404664	32.0988	1.64199	33.2284	1.96044
CAC0296	Zn-finger containing protein, csfB B.subtilis homolog	102.91	15.3471	103.073	5.20025	79.0438	10.6462	103.086	24.5184	101.456	10.7362	79.6218	6.30463
CAC0297	Lysine decarboxylase	1482.14	105.517	1450.09	256.692	1021.87	80.0349	1616.13	327.52	1718.51	229.891	972.531	94.9549
CAC0298	Guanylate kinase	942.124	46.4226	901.351	135.329	631.337	105.761	932.655	126.103	819.453	93.604	590.563	36.7713
CAC0299	Protein from nitrogen regulatory protein P-II (GLNB) family, ortholog YAAQ B.subtilis	13044.3	986.445	8803.59	309.277	6563.88	964.383	7481.14	1444.44	9065.92	926.196	8596.88	906.514
CAC0300	DNA-polymerase III, gamma subunit	2083.57	164.937	1719.9	86.1554	1143.89	267.155	959.909	41.1222	1134.81	83.1222	1102.84	146.235
CAC0301	Signal peptidase II (PSP1) homolog, YAAT B.subtilis ortholog	5942.5	214.93	5366.34	765.284	3255.57	597.236	3311.4	287.861	3795.06	163.739	3965.17	683.647
CAC0302	Predicted metal-binding protein of ferredoxin fold	1335.3	123.452	1143.12	106.826	780.302	172.954	783.174	41.5947	926.287	119.373	1015.68	192.101
CAC0303	Ferredoxin	36963	1786.15	17129.1	2447.2	13651.7	1232.78	21038.4	3984.99	20078.5	4787.21	23401.7	1295.63
CAC0304	Chemotaxis motility protein A, gene motA	1797.23	134.237	2378.11	1474.16	2143.42	1211.9	1666.08	504.572	570.766	270.589	5844.76	1727
CAC0305	Chemotaxis motility protein B, gene motB	682.325	42.0181	902.827	537.356	845.696	468.018	312.75	85.4687	141.526	46.2929	1088.65	293.114
CAC0306	SAM-dependent methyltransferase	126.93	10.8575	162.323	4.54074	106.683	5.27541	167.352	32.9636	111.816	6.93511	125.521	9.6337
CAC0307	Predicted methyltransferase	195.746	9.90676	222.478	2.68082	163.84	8.34557	294.923	20.2057	210.936	20.226	253.237	54.3374
CAC0308	Cell wall-associated hydrolase	43440.5	1169.15	40810.1	6892.21	50918.5	6302.45	26991.7	2406.33	22555.5	2311.04	33685.7	1872.46
CAC0309	Cell wall-associated hydrolase	6757.62	1040.25	4588	494.882	8670.84	1257.76	4593.51	415.263	2642.83	330.51	4602.9	881.078
CAC0310	Regulators of stationary/sporulation gene expression, abrB B.subtilis ortholog	6341.1	3083.54	3412.44	437.735	2069.35	706.039	514.513	113.15	2871.89	1162.44	1068.57	257.594
CAC0311	PolyA polymerase	1456.71	9.78024	1476.38	16.2697	2313.64	382.135	3013.1	437.113	625.397	217.403	1940.4	406.618
CAC0312	Hypothetical protein	2570.66	276.478	2953.91	112.501	2314.59	479.677	990.647	162.019	1754.19	202.465	1544.12	90.3126
CAC0313	Phage shock protein A	5033.45	286.424	5762.69	511.272	4248.88	466.209	1723.18	303.024	2548.25	157.061	2587.91	6.83975
CAC0314	Uncharacterized protein homolog YKRK B. subtilis	230.518	14.2787	223.239	87.4991	175.171	7.85827	238.301	54.521	112.576	17.7085	226.972	14.0067
CAC0315	Predicted acetyltransferase	335.363	5.25681	312.906	142.856	231.112	7.77448	273.463	73.2524	151.543	17.4613	319.465	41.2645
CAC0316	Ornithine carbomoyltransferase	1602.39	71.7787	2357.81	1545.63	5321.99	1111.52	2066.04	122.786	2580.98	475.013	2087.21	1382.41
CAC0317	Sensory transduction histidine kinase	77.4121	4.61887	249.187	25.2871	99.9504	2.09082	73.8944	4.0722	201.078	100.987	63.8937	12.417
CAC0318	Membrane permease, predicted cation efflux pumps	96.203	7.16408	331.915	33.2353	110.301	4.69284	89.0678	3.10141	226.503	114.194	72.4069	8.44605
CAC0319	ABC transporter ATP-binding protein	123.436	11.3912	578.435	75.1057	153.848	9.46121	147.631	3.04302	389.425	163.208	113.454	35.3777
CAC0320	Predicted permease	112.605	3.79941	361.404	46.9396	122.53	7.7701	90.6484	4.78109	201.068	93.4356	69.8514	8.53161
CAC0321	Response regulator (CheY-like domain, HTH domain)	519.526	19.6228	932.214	77.0064	557.761	35.3557	572.411	51.2922	669.895	178.327	441.552	29.8171
CAC0322	Sensory protein, containing EAL-domain	4853.45	251.15	4476.26	455.399	4390.23	176.137	3570.12	56.0494	3422.52	589.034	3162.77	322.579
CAC0323	Sensory transduction histidine kinase	91.2904	6.44818	82.9687	5.20163	87.5145	7.0333	65.4716	9.75251	53.7477	9.01341	59.7559	4.90888
CAC0324	TPR repeats containing protein	12174.5	367.474	10486.5	402.442	10435.8	657.581	3707.56	307.406	5990.15	1372.07	5043	1518.51
CAC0325	Uncharacterized membrane protein, homolog of YtaF B.subtilis	151.773	15.4083	265.273	77.5491	134.052	8.45377	118.42	7.58352	165.651	50.5403	100.331	3.41933
CAC0326	ATPase related to the helicase subunit of Holliday junction resolvase	537.895	80.3891	1488.26	559.841	597.409	44.0957	903.063	154.054	1181.76	198.779	588.069	58.6374
CAC0327	Bacterioferritin comigratory protein (AHPC/TSA family)	327.709	17.4074	482.953	102.97	561.504	204.086	1306.71	203.543	423.97	98.1252	937.327	77.544
CAC0328	Predicted metal-dependent hydrolase	468.709	36.058	1293.49	712.517	442.649	70.9475	156.915	41.4464	133.938	3.73567	148.524	14.8164
CAC0329	Sporulation specific penicillin-binding protein	478.174	34.4365	379.165	28.2938	494.782	19.052	501.194	65.0852	288.676	127.117	453.76	10.1158
CAC0330	Propiloprotein diacylglyceryltransferase	2829.8	196.682	1660.71	225.717	1647.01	214.621	1395.79	268.415	1175.92	153.497	1074.28	163.101
CAC0331	Uncharacterized membrane protein, homolog of YPAA B.subtilis	95.1007	13.7669	83.2385	5.67774	75.4532	13.3401	47.2334	10.6506	40.7706	4.88952	44.3233	2.57486
CAC0332	Beta-mannanase	2345.84	433.62	530.749	278.064	4893.28	878.143	436.942	68.0471	80.1138	56.0021	1744.66	668.044
CAC0333	Hypothetical protein, CF-7 family	2350.36	457.469	2738.41	901.531	1546.1	187.071	962.057	56.6958	1972.05	220.764	738.539	41.4928
CAC0334	Hypothetical protein, CF-21 family	2173.39	56.6817	2817.64	161.683	2692.17	80.5698	2765.87	295.851	3008.08	766.887	2596.21	366.803
CAC0335	Hypothetical protein, CF-7 family	119.384	8.09998	109.32	4.71251	133.306	7.64729	87.85	9.75544	128.846	57.2589	77.0329	11.5136
CAC0336	Hypothetical protein, CF-22 family	443.145	28.4402	488.89	15.8179	605.173	94.1333	358.058	27.3102	539.403	287.985	276.801	32.4171
CAC0337	Hypothetical protein, CF-22 family	63.8979	2.90211	66.553	6.15048	58.8409	9.53693	47.4747	6.15126	52.0302	10.803	39.4924	1.16602
CAC0338	Mono-ADP-ribosyltransferase C3 precursor; CF-7 family	116.435	2.59414	104.654	2.63835	148.197	14.251	97.2971	9.9146	88.0177	4.75586	82.3617	1.03118
CAC0339	ADP-ribosylglycohydrolase	61.9754	0.730173	56.6442	0.74372	77.0428	2.32657	43.0652	1.12982	44.5409	1.7135	51.5706	2.66324
CAC0340	Hypothetical protein, CF-7 family	43.2216	2.16226	40.3727	1.28884	46.3197	4.16642	26.0633	0.0525598	28.2095	0.499133	27.9578	0.11339
CAC0341	Predicted membrane protein	53.6561	6.5914	46.3317	1.62062	72.9225	7.11857	44.4082	0.235392	47.888	2.11104	51.5541	3.17545
CAC0342	Hypothetical protein	46.5109	3.52329	42.4773	3.23088	50.1516	4.21537	34.8212	1.04669	36.3759	1.27684	38.1228	0.912272
CAC0343	Hypothetical protein, CF-23 family	62.541	1.75195	56.9798	1.71088	77.2514	7.10519	50.1902	1.40983	49.024	2.16117	57.021	1.28937
CAC0344	Hypothetical protein	36.6493	1.947	38.886	1.37151	36.6864	3.04746	24.9124	0.234124	26.4077	0.204815	26.7197	0.287422
CAC0345	Hypothetical protein	38.4192	1.17533	41.2981	2.60184	41.7236	1.35619	27.7058	0.0752824	30.2882	0.582502	29.1285	0.600851
CAC0346	Hypothetical protein	110.853	5.23463	176.556	26.4782	136.345	1.25209	112.03	18.1402	113.671	12.6919	101.058	5.08684
CAC0347	Hypothetical protein	44.8594	5.47643	40.8127	3.14919	37.6944	4.9117	31.1909	7.22535	28.3605	0.667363	33.6278	3.08615
CAC0348	Hypothetical protein, CF-21 family	121.041	12.8085	192.959	34.8373	153.434	9.97866	142.521	28.1368	120.288	21.5209	114.229	8.69639
CAC0349	Predicted membrane protein	145.34	2.30164	156.782	4.2211	115.728	9.98475	79.5446	13.2323	73.2225	2.4287	67.5652	2.63949
CAC0350	Hypothetical protein	296.32	10.7243	305.597	20.0908	232.215	15.4305	193.79	33.1949	160.035	12.3964	145.817	6.94778
CAC0351	Hypothetical protein	160.513	2.12452	171.125	6.91825	130.514	10.0436	118.724	18.8876	86.6192	4.21146	93.6267	8.6044
CAC0352	Uncharacterized conserved membrane protein, SANA family	265.042	125.264	169.526	50.6228	73.2548	8.49744	42.9786	1.80047	264.019	141.221	52.797	7.00212
CAC0353	2,3-cyclic-nucleotide 2'phosphodiesterase (duplication)	1785.47	43.1834	2987.71	215.258	443.254	143.22	119.109	50.0016	2415.52	1039.87	221.929	73.5368
CAC0354	Uncharacterized membrane protein	113.249	6.57671	112.493	8.36799	86.2005	20.0647	57.3275	6.90372	64.2666	26.69	50.8895	1.38187
CAC0355	Putative polygalacturonase (pectinase)	1204.59	22.429	848.042	101.185	708.595	110.32	712.849	58.6822	733.695	137.007	519.937	15.7672
CAC0356	Similar to hypothetical protein [Thermotoga maritima]	61.6213	2.4381	80.1976	11.1915	58.0724	7.04589	32.6609	1.53947	35.7828	1.26812	39.1841	2.36765
CAC0357	Permease of the Na:galactoside symporter family	65.469	3.04246	87.1311	15.3593	83.014	5.63708	29.5777	0.838531	32.3899	2.19476	37.9843	2.77144
CAC0358	Predicted xylanase/chitin deacetylase	64.4291	1.40877	92.4129	27.4536	67.9766	5.91699	33.9139	1.87141	35.4207	1.69298	39.4924	1.16602
CAC0359	Similar to yteR (Bacilus subtilis)	55.0665	1.50649	97.2248	30.8151	58.7807	3.66077	25.6297	0.558723	29.8078	0.764103	30.9261	1.01774
CAC0360	Transcriptional regulator, LacI family (HTH lacI domain), B.subtilis degA ortholog	1792.86	300.202	1072.18	61.8381	962.234	109.639	2207.78	475.817	957.186	160.297	1629.77	62.9619
CAC0361	2 deoxy-D-gluconate 3-dehydrogenase	193.946	13.8653	208.859	25.3463	214.202	10.3695	71.6794	7.51033	89.6268	5.05283	81.0723	8.86909
CAC0362	Hypothetical protein	74.483	4.9384	75.1423	6.99976	63.8187	2.19407	51.2813	3.62862	57.8222	1.34982	50.3631	0.591717
CAC0363	Deoxyinosine 3'endonuclease	190.61	9.17402	129.239	2.84755	171.093	21.3778	122.039	4.12812	129.264	26.1357	136.543	28.7862
CAC0364	Metal-dependent hydrolases of the metallobeta-lactamase superfamily	91.485	1.47654	68.082	5.19236	80.8962	7.18311	60.9899	2.73374	51.1498	3.16369	56.9018	0.978188
CAC0365	Phosphoglycerate dehydrogenase	220.893	76.4017	163.727	16.5638	170.012	17.5041	197.708	38.8735	226.336	150.542	139.044	12.54
CAC0366	Predicted permease	39.7527	2.67481	69.1539	9.76058	48.3429	4.5241	26.6357	0.78457	47.4347	6.66796	28.8506	0.352778
CAC0367	Arginine degradation protein (gene rocB)	60.5701	3.72334	199.666	36.1779	133.738	27.6782	53.5167	4.41088	218.156	64.4512	53.1631	5.73707
CAC0368	4 animobutyrate aminotransferase	61.0955	1.22619	134.826	24.444	97.5989	12.8671	52.0703	2.16665	130.994	31.2841	54.2127	5.68888
CAC0369	Predicted acetyltransferase	97.3469	19.1344	63.1416	1.93825	65.647	5.71046	53.4469	12.247	40.1248	2.88276	54.9686	3.89329
CAC0370	Cation efflux system protein, AcrB/AcrF/AcrD family	43.9556	2.90644	39.4369	1.89669	43.1878	0.614602	28.0648	0.642349	27.1774	0.575761	31.1812	0.881624
CAC0371	Response regulator (CheY-like domain and HTH domain)	201.424	17.5208	135.391	2.07065	150.842	10.7178	151.494	45.4693	81.7058	8.36655	128.482	9.81451
CAC0372	Sensory transduction histidine kinase (HisKA and HATPase damains)	177.099	3.84915	143.659	7.05909	144.741	12.105	117.672	18.8449	58.5368	5.6325	104.916	10.3673
CAC0373	ABC transporter, ATP binding protein	117.717	6.82946	100.75	5.08537	114.784	9.43085	105.272	5.62867	73.7707	8.99721	120.275	6.07384
CAC0374	Similar to ABC transporter (permease)	83.0883	1.39594	83.7857	5.87783	95.5972	8.91611	55.3043	1.45397	52.8153	1.86657	65.1127	3.90469
CAC0375	PLP-dependent aminotransferase (gene patA)	3122.67	255.272	2948.75	179.248	3064.74	261.463	2646.7	468.781	3718.84	363.212	2707.87	480.151
CAC0376	N-dimethylarginine dimethylaminohydrolase (similar to ykgA B.subtilis)	41.2412	1.81788	82.6961	17.2155	49.7411	1.29025	30.3651	1.42675	70.7529	28.9997	31.6284	1.8414
CAC0377	Amino acid (glutamine) ABC transporter, permease component	38.8963	2.98539	46.4194	1.17997	38.7674	3.34761	28.015	1.71573	33.3246	3.88421	28.829	0.727691
CAC0378	Glutamine ABC transporter, ATP-binding protein (gene glnQ)	42.6673	1.05549	63.3763	9.68791	43.3321	2.38305	34.9615	0.903866	54.8443	16.5414	34.204	2.02985
CAC0379	Transcriptional regulator, GntR family	229.014	15.2769	139.795	18.7973	190.072	7.89495	197.409	26.8719	131.011	17.2073	154.312	11.8319
CAC0380	Periplasmic amino acid-binding protein	3970.96	452.509	3334.82	1952.86	6295.33	1418.1	6628.71	255.63	8466.36	2760.38	5180.17	3590.83
CAC0381	Methyl-accepting chemotaxis protein	1686.68	43.7189	3679.27	829.519	865.039	419.793	128.947	43.5519	1702.45	505.247	623.688	239.955
CAC0382	Possible transcriptional regulator of levanase operon, AAA-ATPase domain (NtrC family), fused to 2 BglG-like domains, ortholog of B.subtilis levR	291.405	52.4464	409.707	71.5794	451.173	61.4329	133.146	34.7537	261.984	80.4002	295.846	72.0048
CAC0383	PTS cellobiose-specific component IIA	121.614	21.6284	260.672	76.5021	177.051	11.6829	37.9231	7.73781	188.154	176.546	87.4174	14.6321
CAC0384	PTS system, cellobiose-specific component BII	303.412	60.3505	847.235	333.074	474.91	87.6402	56.9665	22.2829	478.465	469.051	256.123	58.6923
CAC0385	Beta-glucosidase	500.009	76.3856	856.343	237.585	760.383	143.681	59.323	22.2176	396.286	345.437	300.834	32.0466
CAC0386	PTS cellobiose-specific component IIC	125.953	9.34295	329.533	137.006	220.562	45.6388	30.2407	1.98902	54.5938	21.1381	50.0451	0.9293
CAC0387	Hypothetical protein	296.872	7.81897	709.979	232.384	391.957	2.61775	89.6119	19.8746	334.421	279.24	158.752	8.01487
CAC0388	Hypothetical protein	54.3177	3.97745	48.687	4.36462	95.934	34.5097	33.5147	1.17879	37.4001	2.49421	37.5997	0.384774
CAC0389	Hypothetical protein	111.287	7.98353	54.6349	3.64737	177.037	53.3949	138.358	29.2328	52.5742	15.5128	113.729	15.0908
CAC0390	Cystathionine gamma-synthase	562.805	24.3114	114.947	17.7077	1062.23	420.106	1016.29	235.515	185.354	118.728	764.858	63.0006
CAC0391	Cystathionine beta-lyase	210.733	11.0103	68.8566	3.31539	395.951	149.17	246.361	55.6821	69.529	32.7865	232.884	32.6865
CAC0392	Peptodoglycan-binding domain	183.237	22.7741	524.194	90.2343	77.9327	18.1529	37.8275	3.95441	166.591	9.43952	48.2505	10.545
CAC0393	KDG operon repressor (gene kdgR), LacI family	249.584	46.3846	258.588	10.214	144.949	24.9044	297.985	133.177	184.799	47.2276	150.054	20.558
CAC0394	Deoxyphosphogluconate aldolase (gene kdgA)	70.9731	2.59566	85.9799	17.8663	64.5428	6.75461	86.4345	33.5424	55.7112	4.6	46.6614	0.518271
CAC0395	2-keto-3-deoxygluconate kinase (gene kdgK)	105.515	10.5695	145.176	30.0861	97.9105	3.98129	157.923	73.2295	78.9612	10.6249	65.2689	2.84983
CAC0396	3-hexulose-6-phosphate synthase (D-arabino-3-hexulose-6-phosphate formaldehyde lyase)	117.511	16.6031	147.098	32.4502	99.6746	4.28557	145.556	58.7121	79.2125	11.9291	65.1968	2.67637
CAC0397	Predicted sugar phosphate aminotransferase involved in capsule formation	68.9496	3.18369	86.2308	14.9733	75.5344	3.37399	43.1969	10.573	35.1717	1.43702	31.1469	1.53601
CAC0398	Uncharacterized small conserved protein, homolog of YUKE/YFJA B.subtilis	85.0147	1.10696	52.8866	8.15829	113.172	44.2826	35.9954	1.1034	68.5595	5.74977	47.4949	0.538175
CAC0399	Hypothetical protein, CF-24 family	456.872	19.0906	401.342	23.8959	582.482	103.703	357.784	61.9118	494.085	67.2274	402.401	35.9938
CAC0400	Hypothetical protein, CF-19 family	646.373	18.1951	592.84	37.9858	997.218	202.986	363.164	38.1785	376.404	55.2773	532.165	71.1658
CAC0401	Hypothetical protein, CF-24 family	50.976	2.23778	47.3888	1.36153	67.0325	21.6454	41.7657	1.08271	34.8764	0.587487	37.0235	0.789009
CAC0402	Possible transcriptional regulatory protein, AsnC family	43.3806	2.28742	45.2165	1.02097	40.7784	4.90214	28.056	0.529869	28.448	0.648323	30.2538	0.652906
CAC0403	Secreted protein contains fibronectin type III domains	489.729	22.6358	140.793	69.3276	206.117	28.0215	44.4263	2.00371	137.302	62.7895	76.8208	17.0351
CAC0404	Serine/threonine protein kinase fused to TPR repeats domain	877.113	141.471	449.716	271.404	783.999	158.802	421.458	42.7278	1617.4	430.37	490.045	64.8316
CAC0405	Hypothetical protein	504.322	5.04847	246.007	127.628	464.34	74.1241	258.53	37.6387	1004.14	199.279	408.635	32.2476
CAC0406	Predicted membrane protein, containing FHA domain	458.648	5.58525	253.187	121.228	485.114	76.7195	150.334	23.1051	666.863	181.978	237.544	16.3733
CAC0407	PP2C phosphatase family	738.317	21.5191	337.567	176.536	678.297	88.802	281.456	48.8555	971.031	272.651	412.996	32.2624
CAC0408	DNA segregation ATP-ase FtsK/SpoIIIE (three ATPases), contains FHA domain	891.09	37.3903	570.605	338.632	751.234	53.2331	480.389	108.512	2086.02	538.414	786.302	44.5072
CAC0409	Hypothetical protein	664.237	82.3923	398.682	216.748	618.952	73.6543	239.549	39.671	805.45	154.23	368.303	36.8411
CAC0410	Uncharacterized small conserved protein, homolog of YUKE/YFJA	1550.1	62.5691	1112.06	551.463	1623.07	433.625	588.92	113.189	2270.95	68.5927	817.266	60.3314
CAC0411	Uncharacterized small conserved protein, homolog of YUKE/YFJA	293.803	17.4081	185.328	69.1913	283.402	41.8786	72.279	6.39372	181.818	7.18286	117.136	7.82434
CAC0412	TPR-repeat-containing protein	391.303	40.6703	235.225	79.298	320.867	41.5353	161.212	11.9465	319.222	21.5236	195.157	7.30348
CAC0413	Uncharacterized small conserved protein, homolog of YUKE/YFJA	714.309	68.0984	470.209	159.58	668.841	133.155	333.244	44.9614	665.728	73.989	429.931	21.9909
CAC0414	Hypothetical protein	1749.18	43.7397	976.874	58.345	1619.21	121.319	1865.73	155.128	1721.39	533.941	2682.38	451.11
CAC0415	TPR-repeat-containing protein	9356.16	110.725	2382.75	186.622	4360.06	341.134	3325.45	443.159	2510.3	720.697	7297.94	976.609
CAC0416	TPR-repeat-containing protein	2477.93	66.395	657.961	42.5179	1235.1	142.739	626.545	68.8974	463.93	116.171	1549.64	208.413
CAC0417	Similar to arsenate reductase	62.8585	5.90171	52.4745	3.15806	53.4886	3.87343	36.8856	3.42366	31.2787	0.136954	35.5632	1.08429
CAC0418	Predicted phosphatase, HAD family	571.74	10.6209	672.142	147.86	575.712	34.838	527.827	224.81	320.9	43.8427	388.282	35.5303
[truncated: 3,498 more rows]

## Sheet: Protein molecules per cell
Gene number	Function	Protein synthesis rate, kx (s-1)	MT AVG Acidogenesis mRNA molecules per cell	MT SD Acidogenesis mRNA molecules per cell	MT AVG Solventogenesis mRNA molecules per cell	MT SD Solventogenesis mRNA molecules per cell	MT AVG Alcohologenesis mRNA molecules per cell	MT SD Alcohologenesis mRNA molecules per cell	MT AVG Acidogenesis protein molecules per cell	MT SD Acidogenesis protein molecules per cell	MT AVG Solventogenesis protein molecules per cell	MT SD Solventogenesis protein molecules per cell	MT AVG Alcohologenesis protein molecules per cell	MT SD Alcohologenesis protein molecules per cell
[truncated: 3,921 more rows]
